# Supplementary material for: Chemical genetics reveals cross-regulation of plant developmental signaling by the immune peptide-receptor pathway
Source: Sci Adv. 2025 Feb 5;11(6):eads3718. doi: 10.1126/sciadv.ads3718 (PMC11797554; doi:10.1126/sciadv.ads3718)
Supplement: Supplementary file 2 — Datasets S1 and S2 [file sciadv.ads3718_datasets_s1_and_s2.zip]

Archive with 2 entries (2 files):
- ads3718_dataset_s1.xlsx
- ads3718_dataset_s2.xlsx
