# Supplementary material for: Chemical genetics reveals cross-regulation of plant developmental signaling by the immune peptide-receptor pathway
Source: Sci Adv. 2025 Feb 5;11(6):eads3718. doi: 10.1126/sciadv.ads3718 (PMC11797554; doi:10.1126/sciadv.ads3718)
Supplement: Supplementary file 2 — Datasets S1 and S2 [file sciadv.ads3718_datasets_s1_and_s2.zip › ads3718_dataset_s1.xlsx]

## Sheet: Statistics
Statistics Overview Herrmann et al.
			Treatment X kC9 vs Y kC9-3
Figure	Experiment	Test	mock	10µM	20µM	50µM
Figure 1E	Gradient	two-tailed unpaired Student’s t-test	0.462153	0.000298551	1.28288e-09	7.29227e-14
Figure	Experiment	Test	Treatment
		1-way ANOVA followed by Tukey’s HSD analyses
Figure 1G	Hypocotyl		mock	CL1	Bubblin	kC9	kC9-3
		mock		1	1	0	1
		CL1	NS		1	0	1
		bubblin	NS	NS		0	1
		kC9	p < 0.001	p < 0.001	p < 0.001		0
		kC9-3	NS	NS	NS	p < 0.001
			Treatment
Figure	Mutants	Test	mock vs kC9		exact p value	p value	N
			t	df
Figure 2C	epf1 epf2	two-tailed unpaired Student’s t-test	5.4962	6	0.00152025	** < 0.01	4
	tmm	two-tailed unpaired Student’s t-test	5.0895	26	2.65401e-05	**** < 0.0001	14
	er erl1 erl2	two-tailed unpaired Student’s t-test	5.2757	26	1.62567e-05	**** < 0.0001	14
Figure	Transgene	Test	Treatment				N
Figure 2D	Est::EPF1 (iEPF1)	1-way ANOVA followed by Tukey’s HSD analyses
			mock	kC9	Est	kC9 + Est	4
		mock		0.022118	0.0308993	0.0010053	4
		kC9	*p< 0.05		0.0010053	0.0010053	4
		Est	*p< 0.05	**p< 0.01		0.153306	4
		kC9 + Est	**p< 0.01	**p< 0.01	NS		4
Figure	Transgene	Test	Treatment				N
Figure 2D	Est::EPF2 (iEPF2)	1-way ANOVA followed by Tukey’s HSD analyses
			mock	kC9	Est	Kc9 + Est	4
		mock		0.0010053	0.0010053	0.0010053	4
		kC9	**p< 0.01		0.0010053	0.0010053	4
		Est	**p< 0.01	**p< 0.01		0.0022603	4
		kC9 + Est	**p< 0.01	**p< 0.01	**p< 0.01		4
Figure	Chemical	Test	Treatment						N
Figure 3E	MAPKinase Inhibitor	1-way ANOVA followed by Tukey’s HSD analyses
			a1	b	a2	a3	a4	c
		a1		<0.0000000	0.523981	0.170611	1	<0.0000000	5
		b	****p< 0.01		<0.0000000	<0.0000000	<0.0000000	<0.0000000	5
		a2	NS	****p< 0.01		0.974248	0.570347	1e-07	5
		a3	NS	****p< 0.01	NS		0.195314	6e-07	5
		a4	NS	****p< 0.01	NS	NS		<0.0000000	5
		c	NS	****p< 0.01	****p< 0.01	****p< 0.01	****p< 0.01		5
Figure	Experiment	Test
Figure 3I	rBiFC interaction	1-way ANOVA followed by Tukey’s HSD analyses		MPK6-cYFP
				SPCH-nYFP (mock)	SCRM-nYFP (mock)	SPCH-nYFP (kC9)	SCRM-nYFP (kC9)
		MPK6-cYFP	SPCH-nYFP (mock)		0.0010053	0.899995	0.0031249
			SCRM-nYFP (mock)	**p< 0.01		0.0010053	0.0010053
			SPCH-nYFP (kC9)	NS	**p< 0.01		0.0016023
			SCRM-nYFP (kC9)	**p< 0.01	**p< 0.01	**p< 0.01
Figure	Experiment	Test	Treatment	WT vs fls2 efr1		exact p value	p value	N
Figure 5B	Treatment of WT and fls2 efr-1 mutants	two-tailed unpaired Student’s t-test		t	df
			mock vs mock	1.8038	16	0.0901225	NS	9
			kC9 vs. kC9	0.13711	16	0.892654	NS	9
			flg22 vs. Flg22	1.3166	16	0.206521	NS	9
			kC9 & flg22 vs. kC9 & flg22	12.423	16	1.24354e-09	****p< 0.01	9
Figure	transgene	Test	Treatment
Figure 5E	tmm, er erl1 and er erl2 treatment	1-way ANOVA followed by Tukey’s HSD analyses	WT			tmm			er105 erl1-2			er105 erl2-1
			mock	flg22	kC9 + flg22	mock	flg22	kC9 + flg22	mock	flg22	kC9 + flg22	mock	flg22	kC9 + flg22
		mock		0.127572	0.124862		0.520071	0.0010053		0.0010053	0.0010053		0.0010053	0.899995
		flg22	NS		0.899995	NS		0.0010053	**p< 0.01		0.0010053	**p< 0.01		0.0010053
		kC9 + flg22	NS	NS		**p< 0.01	**p< 0.01		**p< 0.01	**p< 0.01		NS	**p< 0.01
Supplemental Figure	Experiment	Test	Groups
Figure S1C	stomatal density	1-way ANOVA followed by Tukey’s HSD analyses	exact p value	p value	N
		a vs a	0.899995	NS	9
		a vs b	0.010053	**p< 0.01
		c vs c	0.0087742	**p< 0.01
		d vs d	0.899995	NS
Supplemental Figure	Experiment	Test	Groups						N
Figure S1D	Number of E994 GFP positive stomata	1-way ANOVA followed by Tukey’s HSD analyses	A1	A2	B1	B2	B3	B4	4
		A1		0.66764	0.0010053	0.0010053	0.0010053	0.0035051
		A2	NS		0.0019928	0.0010053	0.0086524	0.0722807
		B1	**p< 0.01	**p< 0.01		0.853113	0.899995	0.524972
		B2	**p< 0.01	**p< 0.01	NS		0.481782	0.092863
		B3	**p< 0.01	**p< 0.01	NS	NS		0.895916
		B4	**p< 0.01	NS	NS	NS	NS
			Treatment
Supplemental Figure	Mutants	Test	mock vs kC9		exact p value	p value	N
Figure S2A	serks	two-tailed unpaired Student’s t-test	12.033	16	1.97719e-09	**** < 0.0001	9
Figure S2F	amiRNA#1 YDA	two-tailed unpaired Student’s t-test	2.9885	20	0.00726137	** < 0.01	11
Figure S2F	amiRNA#1 YDA	two-tailed unpaired Student’s t-test	2.7431	20	0.0125351	* < 0.05	10
Figure S2H	mpk3	two-tailed unpaired Student’s t-test	7.4202	6	0.000308133	** < 0.01	4
Figure S2H	mpk6	two-tailed unpaired Student’s t-test	9.3896	6	8.28517e-05	**** < 0.0001	4
Supplemental Figure	transgene	Test	Treatment
Figure S5	WT, ERf members, tmm	1-way ANOVA followed by Tukey’s HSD analyses	WT n=9				er105 n=13				erl1-2 n=13				erl2-1 n=13
			mock	kC9	flg22	kC9 + flg22	mock	kC9	flg22	kC9 + flg22	mock	kC9	flg22	kC9 + flg22	mock	kC9	flg22	kC9 + flg22
		mock		0.0010053	0.281736	0.276791		0.0010053	0.001864	0.426657		0.0010053	0.0010053	0.328264		0.0010053	0.0040995	0.735773
		kC9	**p< 0.01		0.0010053	0.0010053	**p< 0.01		0.0010053	0.0010053	**p< 0.01		0.0010053	0.0010053	**p< 0.01		0.0010053	0.0010053
		flg22	NS	**p< 0.01		0.899995	NS	**p< 0.01		0.0010053	**p< 0.01	**p< 0.01		0.0166029	**p< 0.01	**p< 0.01		0.0010053
		kC9 + flg22	NS	**p< 0.01	NS		NS	**p< 0.01	**p< 0.01		NS	**p< 0.01	*p< 0.05		NS	**p< 0.01	**p< 0.01
		1-way ANOVA followed by Tukey’s HSD analyses	er105 erl1-2 n=12				er105 erl2-1 n=12				tmm n=9
			mock	kC9	flg22	kC9 + flg22	mock	kC9	flg22	kC9 + flg22	mock	kC9	flg22	kC9 + flg22
		mock		0.0010053	0.0010053	0.0010053		0.0010053	0.0010053	0.899995		0.0010053	0.688964	0.0010053
		kC9	**p< 0.01		0.0010053	0.0010053	**p< 0.01		0.0010053	0.0010053	**p< 0.01		0.0010053	0.827182
		flg22	**p< 0.01	**p< 0.01		0.0010053	**p< 0.01	**p< 0.01		0.0010053	NS	**p< 0.01		0.0010053
		kC9 + flg22	**p< 0.01	**p< 0.01	**p< 0.01		NS	**p< 0.01	**p< 0.01		**p< 0.01	NS	**p< 0.01

## Sheet: Values
Values Overview Herrmann et al.
Figure
Figure 1E	kC9		Treatment				kC9-3		Treatment
		Cells	mock	10µM kC9	20µM kC9	50µM kC9		Cells	mock	10µM kC9	20µM kC9	50µM kC9
		Stomata	870	1814	2077	2472		Stomata	1293	873	705	682
		Epidermis	1453	1913	1576	1755		Epidermis	2073	1297	1205	1319
		Small Cells	54	172	157	196		Small Cells	20	51	53	0
		SI (%)	37.4516	48.6719	56.8574	58.4812		SI (%)	38.4135	40.2304	36.911	34.083
		STDV	4.18061	4.80065	4.27792	3.11422		STDV	3.648	2.981	3.17026	2.49108
		N	10	10	10	10		N	10	10	10	10
Figure
Figure 1G	tmm		Treatment
		Cells	mock	25 μM CL1	10 μM Bubblin	50 µM kC9	50 µM kC9-3
		Number of stomata per 1 mm2	0	0	0	229.375	0
		STDV	0	0	0	104.444	0
		N	8	8	8	8	8
Figure
Figure 2C	er erl1 erl2		Treatment		tmm		Treatment		epf1 epf2		Treatment
		Cells	DMSO	50µM kC9		Cells	DMSO	50µM kC9		Cells	DMSO	50µM kC9
		Stomata	2617	3693		Stomata	2219	3999		Stomata	236	351
		Epidermis	1000	844		Epidermis	1543	1833		Epidermis	255	197
		Small Cells	434	372		Small Cells	25	212		Small Cells	26	42
		SI (%)	69.6114	80.4971		SI (%)	58.4276	68.3091		SI (%)	48.0652	64.0511
		STDV	5.74441	5.15814		STDV	6.0894	3.96153		STDV	2.25683	5.39251
		N	14	14		N	14	14		N	4	4
Figure
Figure 2D	Est::EPF1 (iEPF1)		Treatment				Est::EPF2 (iEPF2)		Treatment
		Cells	DMSO	50µM kC9	5µM Est	kC9 + Est		Cells	DMSO	50µM Kc9	5µM Est	kC9 + Est
		Stomata	90	165	50	50		Stomata	74	175	0	18
		Epidermis	187	213	173	310		Epidermis	159	198	127	172
		Small Cells	1	15	15	90		Small Cells	2	11	0	6
		SI (%)	32.6113	43.87	21.9428	14.4055		SI (%)	31.9026	46.7938	0	9.37452
		STDV	1.7633	5.58298	6.192	3.6658		STDV	3.80778	2.74309	0	3.00042
		N	4	4	4	4		N	4	4	4	4
Figure
Figure 3E	MAPKinase Inhibitor		WT
		Cells	mock	kC9	PD169316	Vx-702	SB202190	SB203580
		Stomata	506	1609	518	694	481	277
		Epidermis	847	1231	1044	1187	977	1487
		Small Cells	66	570	180	90	182	1
		SI (%)	37.0346	56.3044	33.4842	36.8797	31.9626	15.8735
		STDV	3.97929	3.48465	2.58921	3.3	3.78012	1.73
		N	5	5	5	5	5	5
Figure
Figure 5B	WT		Treatment				fls2-efr1		Treatment
		Cells	mock	50µM kC9	0.1µM flg22	kC9 + flg22		Cells	mock	50µM kC9	0.1µM flg22	kC9 + flg22
		Stomata	624	1652	406	723		Stomata	871	2001	880	1796
		Epidermis	1213	1514	956	1465		Epidermis	1896	1695	1693	1792
		Small Cells	176	559	58	185		Small Cells	331	677	225	897
		SI (%)	34.4488	52.4568	30.7313	30.7088		SI (%)	31.4476	52.2083	33.4122	49.2692
		STDV	3.78152	5.4215	4.95551	2.57192		STDV	3.25802	6.03786	3.01087	3.67074
		N	9	9	9	9		N	9	9	9	9
Figure
Figure 5E	WT		Treatment			er erl1		Treatment			er erl2		Treatment			tmm		Treatment
		Cells	mock	0.1µM flg22	kC9 + flg22		Cells	mock	0.1µM flg22	kC9 + flg22		Cells	mock	0.1µM flg22	kC9 + flg22		Cells	mock	0.1µM flg22	kC9 + flg22
		Stomata	624	406	723		Stomata	3794	1317	2574		Stomata	3547	1247	2734		Stomata	642	592	622
		Epidermis	1213	956	1465		Epidermis	2066	1973	2017		Epidermis	4163	3239	3232		Epidermis	723	758	582
		Small Cells	176	58	185		Small Cells	388	110	58		Small Cells	1191	682	467		Small Cells	100	43	10
		SI (%)	34.4488	30.7313	30.7088		SI (%)	64.1612	41.5058	56.1252		SI (%)	46.0978	28.1729	45.7418		SI (%)	47.0924	44.7089	56.5468
		STDV	3.78152	4.95551	2.57192		STDV	4.02387	3.24549	4.68132		STDV	3.19266	2.8229	2.26529		STDV	4.27623	3.43091	5.71417
		N	9	9	9		N	12	12	12		N	12	12	12		N	9	9	9
Figure
Figure 6	kC9		DAG							flg22		DAG							kC9 + flg22		DAG
		Cells	1	2	3	4	5	6	7		Cells	1	2	3	4	5	6	7		Cells	1	2	3	4	5	6	7
		Stomata	2939	2724	2252	1738	1274	1059	1023		Stomata	682	684	794	1072	1302	985	995		Stomata	1070	1006	1002	2087	2368	2702	2555
		STDV	33.6863	44.8732	36.9799	19.3034	27.3869	16.8487	11.8138		STDV	20.0876	15.5934	32.9754	40.279	17.3577	21.6295	19.3577		STDV	19.4765	15.6858	23.6399	49.2839	37.5375	32.3927	37.9041
		Epidermis	2248	2142	1878	1521	1444	1456	1624		Epidermis	1809	2033	3083	3546	2881	1961	1716		Epidermis	2059	2016	2677	4563	3373	2386	2215
		STDV	31.2011	36.5629	33.7961	21.1789	18.3799	18.8691	15.6645		STDV	45.989	42.599	94.1678	98.6534	34.6873	32.4018	47.8683		STDV	34.5075	29.1021	35.506	94.7301	76.098	34.3	40.85
		Small Cells	451	352	447	204	204	107	123		Small Cells	86	123	369	860	495	236	251		Small Cells	134	242	121	880	929	471	297
		STDV	18.4599	19.3953	14.7727	12.6947	6.7363	5.35516	7.33409		STDV	11.6543	15.8328	35.6229	70.1126	23.5808	22.2471	23.2401		STDV	10.2978	15.054	7.76674	32.0416	33.8902	15.8496	16.3235
		SI (%)	56.7019	56.0072	54.5844	53.399	46.4596	42.0233	38.6214		SI (%)	27.3183	25.1169	20.617	22.9486	31.144	33.2413	37.1909		SI (%)	34.325	33.2615	27.1704	31.5877	41.602	53.1627	53.6696
		STDV	4.10515	3.45725	2.31289	2.09789	3.49248	3.47315	1.95645		STDV	2.28361	1.94762	4.27721	5.68674	2.41974	2.46088	3.33079		STDV	4.52458	1.32536	5.54304	7.40374	5.09367	3.0482	3.66533
		N	10	10	10	10	10	10	10		N	10	10	10	10	10	10	10		N	10	10	10	10	10	10	10
	Figure 6C		DAG							Figure 6E		DAG							Figure 6G		DAG
		Cells	1	2	3	4	5	6	7		Cells	1	2	3	4	5	6	7		Cells	1	2	3	4	5	6	7
	kC9	Stomata	2939	2724	2252	1738	1274	1059	1023	kC9	Epidermis	2248	2142	1878	1521	1444	1456	1624	kC9	Small Cells	451	352	447	204	204	107	123
		STDV	33.6863	44.8732	36.9799	19.3034	27.3869	16.8487	11.8138		STDV	31.2011	36.5629	33.7961	21.1789	18.3799	18.8691	15.6645		STDV	18.4599	19.3953	14.7727	12.6947	6.7363	5.35516	7.33409
	flg22	Stomata	682	684	794	1072	1302	985	995	flg22	Epidermis	1809	2033	3083	3546	2881	1961	1716	flg22	Small Cells	86	123	369	860	495	236	251
		STDV	20.0876	15.5934	32.9754	40.279	17.3577	21.6295	19.3577		STDV	45.989	42.599	94.1678	98.6534	34.6873	32.4018	47.8683		STDV	11.6543	15.8328	35.6229	70.1126	23.5808	22.2471	23.2401
	kC9 + flg22	Stomata	1070	1006	1002	2087	2368	2702	2555	kC9 + flg22	Epidermis	2059	2016	2677	4563	3373	2386	2215	kC9 + flg22	Small Cells	134	242	121	880	929	471	297
		STDV	19.4765	15.6858	23.6399	49.2839	37.5375	32.3927	37.9041		STDV	34.5075	29.1021	35.506	94.7301	76.098	34.3	40.85		STDV	10.2978	15.054	7.76674	32.0416	33.8902	15.8496	16.3235
	er erl1 flg22		DAG							er erl1 kC9 + flg22		DAG
		Cells	1	2	3	4	5	6	7		Cells	1	2	3	4	5	6	7
		Stomata	672	635	769	1113	1366	1458	1465		Stomata	1213	1241	1485	1862	1967	1778	1370
		STDV	21.2438	21.9203	26.9666	79.2925	40.8436	32.5008	52.1776		STDV	42.6591	25.499	45.0777	76.989	80.2639	73.9885	65.8711
		Epidermis	1009	914	1068	2093	1807	1539	1150		Epidermis	1246	1093	1275	2151	1694	1240	924
		STDV	18.0194	15.4337	15.2742	161.28	86.9299	44.3757	37.716		STDV	23.1668	60.719	50.2792	100.617	71.0577	35.4612	27.1238
		Small Cells	9	24	39	1038	1299	966	538		Small Cells	31	88	83	872	609	476	240
		STDV	2.04939	5.80517	4.49444	171.778	103.025	56.0241	38.3314		STDV	5.1672	15.2578	11.929	23.1149	41.6017	37.546	25.3969
		SI (%)	39.8087	40.8078	41.6631	35.0029	43.5679	48.7442	55.837		SI (%)	49.0995	53.7344	53.8771	46.575	53.7717	58.6187	59.2162
		STDV	2.24266	3.42545	4.08179	2.53581	8.53359	5.91279	7.95183		STDV	3.62644	3.95382	5.1924	3.22212	0.839133	5.96288	5.7462
		N	5	5	5	5	5	5	5		N	5	5	5	5	5	5	5
	Figure 6H		DAG							Figure 6I		DAG
		Cells	1	2	3	4	5	6	7		Cells	1	2	3	4	5	6	7
	flg22	Stomata	672	635	769	1113	1366	1458	1465	flg22	Small Cells	9	24	39	1038	1299	966	538
		STDV	21.2438	21.9203	26.9666	79.2925	40.8436	32.5008	52.1776		STDV	2.04939	5.80517	4.49444	171.778	103.025	56.0241	38.3314
	kC9 + flg22	Stomata	1213	1241	1485	1862	1967	1778	1370	kC9 + flg22	Small Cells	31	88	83	872	609	476	240
		STDV	42.6591	25.499	45.0777	76.989	80.2639	73.9885	65.8711		STDV	5.1672	15.2578	11.929	23.1149	41.6017	37.546	25.3969
Supplemental Figure
Figure S1C	stomatal density		Treatment
		Cells	MS-0	mock	1µM kC9	10µM kC9	50µM kC9	100µM kC9
		Average	831	835	900	1227	1681	1708
		STDV	12.7965	23.5254	22.0624	23.6008	27.0776	15.1061
		N	9	9	9	9	9	9
Supplemental Figure
Figure S1D	kC9 analogues	Treatment
			mock	kC9 (2)	kC9-8 (6)	kC9-11 (8)	kC9-13 (13)	kC9-A (10)
		E994-GFP pos cells	53	91	55	135	107	81
			47	131	46	107	91	94
			43	92	79	97	83	93
			43	104	61	121	111	85
		Average	46.5	104.5	60.25	115	98	88.25
		STDV	4.72582	18.6279	13.9374	16.5731	13.2162	6.29153
		N	4	4	4	4	4	4
Supplemental Figure			Treatment
Figure S2A	serk1 serk2 bak1-5	Cells	mock	50µM kC9
		Stomata	1050	3073
		Epidermis	1239	1656
		Small Cells	70	294
		SI (%)	45.7872	65.1313
		STDV	1.86725	4.21361
		N	9	9
Supplemental Figure
Figure S2D	CA-yda		Cells			CA-yda		Cells (%)
		Treatment	Stomata	Epidermis	Small Cells		Treatment	Stomata	Epidermis	Small Cells
		mock -/-	0	104	0		mock -/-	0	100	0
		mock +/-	0	100	71		mock +/-	0	58.4795	41.5205
		50uM kC9 -/-	0	82	2		50uM kC9 -/-	0	97.619	2.38095
		50uM kC9 +/-	0	270	338		50uM kC9 +/-	0	44.4079	55.5921
Supplemental Figure
Figure S2F	ami YDA#1		Treatment		ami YDA#2		Treatment
		Cells	mock	50µM kC9		Cells	mock	50µM kC9
		Stomata	2626	2214		Stomata	2205	2214
		Epidermis	603	502		Epidermis	685	502
		Small Cells	111	42		Small Cells	169	42
		SI (%)	81.5724	84.7835		SI (%)	76.0881	80.6981
		STDV	2.24392	2.76844		STDV	3.04944	4.6317
		N	11	11		N	11	11
Supplemental Figure
Figure S2H	mpk3		Treatment		mpk6		Treatment
		Cells	mock	50µM kC9		Cells	mock	50µM kC9
		Stomata	96	219		Stomata	95	215
		Epidermis	185	235		Epidermis	202	237
		Small Cells	4	8		Small Cells	1	14
		SI (%)	34.1637	48.2379		SI (%)	31.9865	47.5664
		STDV	2.50854	2.84306		STDV	1.81383	2.71981
		N	4	4		N	4	4
Supplemental Figure
Figure S5	WT		Treatment				er105		Treatment				erl1-2		Treatment				erl2-1		Treatment
		Cells	mock	50µM kC9	0.1µM flg22	kC9 + flg22		Cells	mock	50µM kC9	0.1µM flg22	kC9 + flg22		Cells	mock	50µM kC9	0.1µM flg22	kC9 + flg22		Cells	mock	50µM kC9	0.1µM flg22	kC9 + flg22
		Stomata	624	1652	406	723		Stomata	1604	4865	898	2028		Stomata	830	2491	933	1248		Stomata	878	2648	485	2582
		Epidermis	1213	1514	956	1465		Epidermis	3118	2999	2684	3262		Epidermis	1240	1637	2499	1816		Epidermis	1494	1777	1163	3430
		Small Cells	176	559	58	185		Small Cells	1080	1438	801	1634		Small Cells	89	369	663	118		Small Cells	96	488	64	540
		SI (%)	34.4488	52.4568	30.7313	30.7088		SI (%)	33.7902	61.7081	25.3124	37.1613		SI (%)	39.4298	60.0944	30.8301	39.6981		SI (%)	33.6529	58.7646	26.9613	35.4821
		STDV	3.78152	5.4215	4.95551	2.57192		STDV	5.73446	5.32701	6.6771	4.42513		STDV	4.00331	4.04754	3.14811	5.17506		STDV	4.06168	5.57382	3.34763	5.58821
		N	9	9	9	9		N	13	13	13	13		N	13	13	13	13		N	13	13	13	13
	er erl1		Treatment				er erl2		Treatment				tmm		Treatment
		Cells	mock	50µM kC9	0.1µM flg22	kC9 + flg22		Cells	mock	50µM kC9	0.1µM flg22	kC9 + flg22		Cells	mock	50µM kC9	0.1µM flg22	kC9 + flg22
		Stomata	3794	4238	1317	2574		Stomata	3547	7183	1247	2734		Stomata	642	1203	592	622
		Epidermis	2066	1515	1973	2017		Epidermis	4163	2774	3239	3232		Epidermis	723	855	758	582
		Small Cells	388	217	110	58		Small Cells	1191	341	682	467		Small Cells	100	245	43	10
		SI (%)	64.1612	73.6271	41.5058	56.1252		SI (%)	46.0978	72.4399	28.1729	45.7418		SI (%)	47.0924	58.3725	44.7089	56.5468
		STDV	4.02387	4.10758	3.24549	4.68132		STDV	3.19266	3.01096	2.8229	2.26529		STDV	4.27623	5.13862	3.43091	5.71417
		N	12	12	12	12		N	12	12	12	12		N	9	9	9	9
