# Supplementary material for: Chemical genetics reveals cross-regulation of plant developmental signaling by the immune peptide-receptor pathway
Source: Sci Adv. 2025 Feb 5;11(6):eads3718. doi: 10.1126/sciadv.ads3718 (PMC11797554; doi:10.1126/sciadv.ads3718)
Supplement: Supplementary file 2 — Datasets S1 and S2 [file sciadv.ads3718_datasets_s1_and_s2.zip › ads3718_dataset_s2.xlsx]

## Sheet: List of SOM genes
	SOM(3x3) analysis		DEGs between mock vs. kC9 treatment					TMM-normalized CPM (counts per million reads)												annotations
gene	SOM(3x3) _cluster_number	SOM(3x3)_ distances	LogFC_00hrs (theoretical)	LogFC_06hrs	FDR_06hrs	LogFC_24hrs	FDR_24hrs	j_moc_t06h_1_225	j_moc_t06h_2_226	j_moc_t06h_3_227	k_kC9_t06h_1_239	k_kC9_t06h_2_229	k_kC9_t06h_3_230	l_moc_t24h_1_231	l_moc_t24h_2_232	l_moc_t24h_3_233	m_kC9_t24h_1_234	m_kC9_t24h_2_235	m_kC9_t24h_3_236
AT1G01110	7	0.0607315	0	-0.624418	0.0165342	-0.670221	0.00569799	7.17451	7.23515	6.82098	4.92117	4.18528	4.67435	5.69401	7.50836	7.31877	4.47705	3.23421	5.18966	AT1G01110.1 protein_coding IQ-domain 18 IQ-domain 18 (IQD18); FUNCTIONS IN: molecular_function unknown; LOCATED IN: mitochondrion; EXPRESSED IN: 10 plant structures; EXPRESSED DURING: 6 growth stages; BEST Arabidopsis thaliana protein match is: IQ-domain 17 (TAIR:AT4G00820.1); Has 1112 Blast hits to 678 proteins in 50 species: Archae - 0; Bacteria - 10; Metazoa - 109; Fungi - 16; Plants - 528; Vi…
AT1G01470	7	0.112135	0	-0.350889	0.00555997	-0.227994	0.198704	25.7816	25.323	28.7691	21.4251	20.1004	21.1947	24.932	25.0979	24.0035	21.5222	22.5773	19.0498	AT1G01470.1 protein_coding Late embryogenesis abundant protein Encodes late-embryogenesis abundant protein whose mRNA levels are induced in response to wounding and light stress. Might be involved in protection against dessication. LATE EMBRYOGENESIS ABUNDANT 14 (LEA14); CONTAINS InterPro DOMAIN/s: Water stress and hypersensitive response domain (InterPro:IPR013990), Late embryogenesis abundant p…
AT1G01580	9	0.0429259	0	-0.874225	0.00354819	-2.33058	2.46466e-24	12.5991	6.99397	10.6165	6.06145	4.62584	5.82693	16.6951	26.253	26.8696	4.04552	4.47814	5.37952	AT1G01580.1 protein_coding ferric reduction oxidase 2 Encodes the low-iron-inducible ferric chelate reductase responsible for reduction of iron at the root surface. It is likely to be the major Fe(III) chelate reductase in Arabidopsis iron metabolism. Coordinately regulated with IRT1, the major transporter responsible for high-affinity iron uptake from the soil, at both transcriptional and posttr…
AT1G02360	8	0.0262053	0	-0.404235	0.0636301	-0.55244	0.0015195	17.3238	18.3893	21.5081	14.0433	15.4745	13.7029	18.5194	16.7494	16.9407	12.2445	14.0564	9.24012	AT1G02360.1 protein_coding Chitinase family protein Chitinase family protein; FUNCTIONS IN: chitinase activity; INVOLVED IN: carbohydrate metabolic process, cell wall macromolecule catabolic process; LOCATED IN: endomembrane system; EXPRESSED IN: stem, cotyledon, leaf whorl, root; CONTAINS InterPro DOMAIN/s: Glycoside hydrolase, family 19 (InterPro:IPR016283), Glycoside hydrolase, family 19, cata…
AT1G02390	7	0.00352456	0	-0.991148	0.0013687	-0.910493	0.0647654	3.20812	3.49699	4.07058	2.16052	1.54195	1.72887	1.82429	1.31265	1.68895	1.02487	0.621964	0.886039	AT1G02390.1 protein_coding glycerol-3-phosphate acyltransferase 2 Encodes a member of a family of proteins with glycerol-3-phosphate acyltransferase activity. glycerol-3-phosphate acyltransferase 2 (GPAT2); FUNCTIONS IN: acyltransferase activity; INVOLVED IN: metabolic process; EXPRESSED IN: 13 plant structures; EXPRESSED DURING: 8 growth stages; CONTAINS InterPro DOMAIN/s: Phospholipid/glycerol …
AT1G02400	4	0.164061	0	-0.980533	1.25074e-05	-0.519407	0.105124	6.12459	5.24548	5.99586	3.06073	2.97375	2.75339	5.4176	3.93795	5.27156	3.0746	3.91837	3.22771	AT1G02400.1 protein_coding gibberellin 2-oxidase 6 Encodes a gibberellin 2-oxidase that acts on C19 gibberellins but not C20 gibberellins. gibberellin 2-oxidase 6 (GA2OX6); CONTAINS InterPro DOMAIN/s: Oxoglutarate/iron-dependent oxygenase (InterPro:IPR005123); BEST Arabidopsis thaliana protein match is: gibberellin 2-oxidase 4 (TAIR:AT1G47990.1); Has 8143 Blast hits to 8109 proteins in 973 specie…
AT1G02810	7	0.00419274	0	-0.638035	2.50258e-07	-0.530246	0.000135348	34.881	31.0508	40.8159	21.6652	23.2393	23.756	23.6605	22.3151	24.72	16.3439	18.0992	14.4931	AT1G02810.1 protein_coding Plant invertase/pectin methylesterase inhibitor superfamily Plant invertase/pectin methylesterase inhibitor superfamily; FUNCTIONS IN: enzyme inhibitor activity, pectinesterase activity; INVOLVED IN: cell wall modification; LOCATED IN: endomembrane system, cell wall, plant-type cell wall; EXPRESSED IN: 14 plant structures; EXPRESSED DURING: 6 growth stages; CONTAINS Int…
AT1G02920	9	0.0253872	0	-0.658195	0.000166028	-1.90977	6.66044e-30	16.2739	16.3997	18.3726	9.00215	12.1153	11.2056	15.2025	13.284	11.7715	2.91278	4.10496	3.73402	AT1G02920.1 protein_coding glutathione S-transferase 7 Encodes glutathione transferase belonging to the phi class of GSTs. Naming convention according to Wagner et al. (2002). glutathione S-transferase 7 (GSTF7); FUNCTIONS IN: glutathione transferase activity, copper ion binding, cobalt ion binding, glutathione binding; INVOLVED IN: defense response to fungus, incompatible interaction, response t…
AT1G03230	8	0.103134	0	-0.543651	1.43521e-09	-0.646377	1.34759e-13	74.3116	85.8571	76.626	51.7323	52.8668	57.8851	67.72	69.8856	71.6011	43.0444	42.7289	47.9727	AT1G03230.1 protein_coding Eukaryotic aspartyl protease family protein Eukaryotic aspartyl protease family protein; FUNCTIONS IN: aspartic-type endopeptidase activity; INVOLVED IN: response to salt stress; LOCATED IN: cell wall, plant-type cell wall; EXPRESSED IN: stem, root; CONTAINS InterPro DOMAIN/s: Peptidase aspartic (InterPro:IPR021109), Peptidase aspartic, catalytic (InterPro:IPR009007), P…
AT1G03590	4	0.0956941	0	-0.354046	0.00190261	-0.0188218	1	31.4395	28.4582	28.6591	22.7454	22.6886	23.884	24.8767	27.8807	24.7712	25.4598	24.6298	26.4546	AT1G03590.1 protein_coding Protein phosphatase 2C family protein Protein phosphatase 2C family protein; FUNCTIONS IN: protein serine/threonine phosphatase activity, catalytic activity; INVOLVED IN: N-terminal protein myristoylation; LOCATED IN: plasma membrane; EXPRESSED IN: 23 plant structures; EXPRESSED DURING: 13 growth stages; CONTAINS InterPro DOMAIN/s: Protein phosphatase 2C-related (InterP…
AT1G03610	4	0.00278544	0	-0.505929	5.35685e-05	-0.126945	0.909522	23.0984	25.7451	25.7437	16.0238	18.7236	17.7369	11.8303	14.2291	12.488	11.3814	11.5063	12.4678	AT1G03610.1 protein_coding Protein of unknown function (DUF789) Protein of unknown function (DUF789); CONTAINS InterPro DOMAIN/s: Protein of unknown function DUF789 (InterPro:IPR008507); BEST Arabidopsis thaliana protein match is: Protein of unknown function (DUF789) (TAIR:AT4G03420.1); Has 266 Blast hits to 262 proteins in 19 species: Archae - 0; Bacteria - 0; Metazoa - 0; Fungi - 0; Plants - 26…
AT1G04110	1	0.00208271	0	0.154842	0.942175	0.732625	7.45754e-06	13.8241	13.5056	14.137	13.5632	16.4658	16.1361	13.2123	16.8544	17.4525	24.3271	22.5151	32.2771	AT1G04110.1 protein_coding Subtilase family protein Initially identified as a mutation affecting stomatal development and distribution. Encodes a protein similar to serine proteases. STOMATAL DENSITY AND DISTRIBUTION (SDD1); CONTAINS InterPro DOMAIN/s: Protease-associated PA (InterPro:IPR003137), Proteinase inhibitor, propeptide (InterPro:IPR009020), Peptidase S8/S53, subtilisin/kexin/sedolisin (…
AT1G04800	1	0.177875	0	-0.0447783	1	0.33917	0.00590475	83.761	74.2808	78.3312	78.1986	77.0423	73.8932	87.732	88.0526	100.518	127.137	101.318	121.008	AT1G04800.1 protein_coding glycine-rich protein glycine-rich protein; FUNCTIONS IN: molecular_function unknown; INVOLVED IN: N-terminal protein myristoylation; LOCATED IN: endomembrane system; EXPRESSED IN: 17 plant structures; EXPRESSED DURING: 12 growth stages; Has 109132 Blast hits to 26905 proteins in 1855 species: Archae - 173; Bacteria - 37969; Metazoa - 32319; Fungi - 6881; Plants - 10265;…
AT1G04920	1	0.0668847	0	0.012301	1	0.867486	0.00014293	2.79981	3.31611	3.13545	3.90093	2.97375	2.43322	3.37218	3.83294	3.27553	7.28194	5.84646	5.94912	AT1G04920.1 protein_coding sucrose phosphate synthase 3F Encodes a protein with putative sucrose-phosphate synthase activity. sucrose phosphate synthase 3F (SPS3F); FUNCTIONS IN: sucrose-phosphate synthase activity, transferase activity, transferring glycosyl groups; INVOLVED IN: biosynthetic process, sucrose metabolic process; LOCATED IN: cellular_component unknown; EXPRESSED IN: 9 plant structu…
AT1G05230	1	0.147081	0	0.227242	0.248666	0.50084	1.53301e-06	21.6985	25.1421	23.1583	26.6464	27.4797	27.79	21.1729	23.7327	24.72	34.5757	30.414	33.5429	AT1G05230.1 protein_coding homeodomain GLABROUS 2 Encodes a homeobox-leucine zipper family protein belonging to the HD-ZIP IV family. Mutants have trichomes that appear glass-like under a dissecting microscope as compared to the wild-type trichomes. The mutations do not affect trichome growth or branch number. homeodomain GLABROUS 2 (HDG2); FUNCTIONS IN: DNA binding, sequence-specific DNA binding…
AT1G05260	6	0.106615	0	0.296295	0.00471457	-0.0252988	1	71.4535	66.8648	73.5456	86.4806	88.9924	84.7146	66.1168	62.4297	65.5107	59.9277	70.2197	60.6304	AT1G05260.1 protein_coding Peroxidase superfamily protein Encodes a cold-inducible cationic peroxidase that is involved in the stress response. In response to low temperature, RCI3 transcripts accumulate in the aerial part and in roots of etiolated seedlings but only in roots of light-grown seedlings. RARE COLD INDUCIBLE GENE 3 (RCI3); FUNCTIONS IN: peroxidase activity; INVOLVED IN: response to d…
AT1G05575	8	0.0890097	0	-0.619708	0.455107	-1.3979	0.0033562	2.68315	2.11025	3.41049	1.62039	1.92743	1.7929	2.65352	1.47017	1.43305	0.593344	0.995143	0.506308	AT1G05575.1 protein_coding unknown protein; FUNCTIONS IN: molecular_function unknown; INVOLVED IN: anaerobic respiration; LOCATED IN: endomembrane system; EXPRESSED IN: 17 plant structures; EXPRESSED DURING: 9 growth stages; BEST Arabidopsis thaliana protein match is: unknown protein (TAIR:AT2G31945.1); Has 63 Blast hits to 63 proteins in 10 species: Archae - 0; Bacteria - 0; Metazoa - 0; Fungi -…
AT1G05650	2	0.174803	0	2.26201	1.51259e-05	2.08888	0.00016043	0.233318	0.663222	0.330047	1.98047	1.65209	2.30516	0.221127	0.577567	0.255901	2.26549	1.24393	1.01262	AT1G05650.1 protein_coding Pectin lyase-like superfamily protein Pectin lyase-like superfamily protein; FUNCTIONS IN: polygalacturonase activity; INVOLVED IN: carbohydrate metabolic process; LOCATED IN: endomembrane system; CONTAINS InterPro DOMAIN/s: Pectin lyase fold/virulence factor (InterPro:IPR011050), Pectin lyase fold (InterPro:IPR012334), Glycoside hydrolase, family 28 (InterPro:IPR000743…
AT1G05660	3	0.105354	0	1.02372	2.02312e-09	0.142349	0.965217	4.25804	3.55728	5.00572	8.58205	9.41689	8.13209	5.58345	6.35323	5.78336	6.63466	6.53062	6.39214	AT1G05660.1 protein_coding Pectin lyase-like superfamily protein Pectin lyase-like superfamily protein; FUNCTIONS IN: polygalacturonase activity; INVOLVED IN: carbohydrate metabolic process; LOCATED IN: endomembrane system; CONTAINS InterPro DOMAIN/s: Pectin lyase fold/virulence factor (InterPro:IPR011050), Pectin lyase fold (InterPro:IPR012334), Glycoside hydrolase, family 28 (InterPro:IPR000743…
AT1G06120	3	0.0422412	0	1.12865	5.45291e-08	0.251999	0.789851	2.74148	3.49699	2.53036	5.94142	6.77355	6.40322	3.48274	4.14798	3.22435	4.09946	3.91837	4.9365	AT1G06120.1 protein_coding Fatty acid desaturase family protein Fatty acid desaturase family protein; FUNCTIONS IN: oxidoreductase activity, oxidoreductase activity, acting on paired donors, with oxidation of a pair of donors resulting in the reduction of molecular oxygen to two molecules of water; INVOLVED IN: oxidation reduction, lipid metabolic process; CONTAINS InterPro DOMAIN/s: Fatty acid d…
AT1G06490	1	0.00458731	0	0.109093	1	0.454173	0.00824515	9.50769	10.2498	9.35134	9.84235	11.069	10.4373	9.84013	9.81863	11.2596	13.9705	12.4393	16.012	AT1G06490.1 protein_coding glucan synthase-like 7 encodes a gene similar to callose synthase glucan synthase-like 7 (GSL07); FUNCTIONS IN: transferase activity, transferring glycosyl groups, 1,3-beta-glucan synthase activity; INVOLVED IN: 1,3-beta-glucan biosynthetic process; LOCATED IN: 1,3-beta-glucan synthase complex, membrane; EXPRESSED IN: 20 plant structures; EXPRESSED DURING: 13 growth sta…
AT1G06830	4	0.00553695	0	-0.614886	w	-0.142365	1	7.40783	7.47632	9.62638	5.52132	4.84612	5.69887	7.62887	5.88068	6.65343	6.36496	5.97086	5.88583	AT1G06830.1 protein_coding Glutaredoxin family protein Glutaredoxin family protein; FUNCTIONS IN: electron carrier activity, protein disulfide oxidoreductase activity; INVOLVED IN: cell redox homeostasis; LOCATED IN: endomembrane system; EXPRESSED IN: 19 plant structures; EXPRESSED DURING: 9 growth stages; CONTAINS InterPro DOMAIN/s: Glutaredoxin-like, plant II (InterPro:IPR011905), Thioredoxin f…
AT1G06930	8	0.00445483	0	-0.732227	0.0400148	-1.24725	1.36971e-05	4.02473	4.52197	3.30047	2.28054	1.92743	2.94548	4.09084	3.15036	3.83852	1.34851	1.49271	1.83537	AT1G06930.1 protein_coding unknown protein; Has 4478 Blast hits to 355 proteins in 82 species: Archae - 0; Bacteria - 29; Metazoa - 379; Fungi - 125; Plants - 120; Viruses - 25; Other Eukaryotes - 3800 (source: NCBI BLink).
AT1G07135	8	0.000220536	0	-1.03982	2.23698e-07	-1.64295	9.55804e-16	23.8567	23.2731	29.1542	13.9233	11.7849	11.3977	14.3179	10.2912	17.8619	5.60979	3.73178	4.17704	AT1G07135.1 protein_coding glycine-rich protein glycine-rich protein; Has 22251 Blast hits to 8348 proteins in 789 species: Archae - 21; Bacteria - 7328; Metazoa - 6126; Fungi - 1280; Plants - 3980; Viruses - 524; Other Eukaryotes - 2992 (source: NCBI BLink).
AT1G07520	4	0.00973702	0	-0.492512	0.00727433	-0.163641	0.895855	11.8409	15.1335	15.2922	10.2624	9.80238	9.98903	9.50844	11.5513	10.7478	9.70926	9.95143	8.73381	AT1G07520.1 protein_coding GRAS family transcription factor GRAS family transcription factor; CONTAINS InterPro DOMAIN/s: Transcription factor GRAS (InterPro:IPR005202); BEST Arabidopsis thaliana protein match is: GRAS family transcription factor (TAIR:AT2G29065.1); Has 2426 Blast hits to 2385 proteins in 289 species: Archae - 0; Bacteria - 8; Metazoa - 3; Fungi - 0; Plants - 2411; Viruses - 0; O…
AT1G09070	8	0.0963672	0	-0.446844	3.61177e-05	-0.536151	2.08397e-07	119.75	107.985	132.294	88.5811	91.856	83.6901	98.733	87.8426	97.5495	59.9277	65.1818	70.9464	AT1G09070.1 protein_coding soybean gene regulated by cold-2 SRC2 specifically binds the peptide PIEPPPHH, and moves from ER to a vacuole fraction where it gets internalized. Involved in Protein Storage Vacuole targeting. soybean gene regulated by cold-2 (SRC2); CONTAINS InterPro DOMAIN/s: C2 calcium/lipid-binding domain, CaLB (InterPro:IPR008973), C2 calcium-dependent membrane targeting (InterPro…
AT1G09100	3	0.0829254	0	0.411625	6.10286e-05	0.220598	0.153046	27.2982	27.1921	30.5844	38.9493	35.3546	39.0597	30.0732	27.9332	28.7633	34.2521	35.141	31.6443	AT1G09100.1 protein_coding 26S proteasome AAA-ATPase subunit RPT5B Encodes RPT5b (Regulatory Particle 5b), one of the six AAA-ATPases of the proteasome regulatory particle. Essential for gametophyte development. In Arabidopsis, the RPT5 subunit is encoded by two highly homologous genes, RPT5a and RPT5b. RPT5a and RPT5b show accession-dependent functional redundancy. In Wassilewskija (Ws) accessio…
AT1G09560	9	0.0320146	0	-0.133829	0.686241	-0.374697	0.000110976	107.559	99.9656	105.175	87.3808	99.015	98.6096	131.902	132.053	146.12	100.005	106.48	109.932	AT1G09560.1 protein_coding germin-like protein 5 germin-like protein (GLP5) germin-like protein 5 (GLP5); FUNCTIONS IN: manganese ion binding, nutrient reservoir activity; INVOLVED IN: response to cold; LOCATED IN: cell wall, nucleus; EXPRESSED IN: 22 plant structures; EXPRESSED DURING: 14 growth stages; CONTAINS InterPro DOMAIN/s: Cupin, RmlC-type (InterPro:IPR011051), Cupin 1 (InterPro:IPR00604…
AT1G10340	9	0.0174741	0	-0.581295	0.585076	-1.77673	0.000172481	1.45823	1.44703	2.14531	0.900215	1.37674	1.08855	1.4926	1.26015	1.58659	0.323642	0.68416	0.253154	AT1G10340.1 protein_coding Ankyrin repeat family protein Ankyrin repeat family protein; CONTAINS InterPro DOMAIN/s: Ankyrin repeat-containing domain (InterPro:IPR020683), Ankyrin repeat (InterPro:IPR002110); BEST Arabidopsis thaliana protein match is: Ankyrin repeat family protein (TAIR:AT2G24600.4); Has 23228 Blast hits to 12811 proteins in 577 species: Archae - 31; Bacteria - 1612; Metazoa - 12…
AT1G10400	9	0.0124945	0	-0.318057	0.860894	-1.01322	0.00214227	3.26645	4.09992	4.73068	3.84092	2.09264	3.84193	4.31197	3.4654	3.99206	2.15761	1.8037	1.83537	AT1G10400.1 protein_coding UDP-Glycosyltransferase superfamily protein UDP-Glycosyltransferase superfamily protein; FUNCTIONS IN: UDP-glycosyltransferase activity, transferase activity, transferring glycosyl groups; INVOLVED IN: metabolic process; LOCATED IN: endomembrane system; EXPRESSED IN: root; CONTAINS InterPro DOMAIN/s: UDP-glucuronosyl/UDP-glucosyltransferase (InterPro:IPR002213), Tudor s…
AT1G10470	1	0.0456708	0	0.0204024	1	0.399468	3.66637e-08	70.1702	71.2662	72.6104	71.417	73.628	72.0363	78.0577	76.8163	75.1837	98.9805	103.184	101.325	AT1G10470.1 protein_coding response regulator 4 Encodes a two-component response regulator. Acts redundantly with ARR3 in the control of circadian period in a cytokinin-independent manner. response regulator 4 (ARR4); CONTAINS InterPro DOMAIN/s: CheY-like (InterPro:IPR011006), Signal transduction response regulator, receiver domain (InterPro:IPR001789); BEST Arabidopsis thaliana protein match is:…
AT1G10480	1	0.00554404	0	0.241256	1	1.47627	3.15075e-06	1.04993	1.08527	0.935134	1.08026	1.32167	1.21661	1.05035	0.787591	0.870064	2.5352	2.92323	2.08852	AT1G10480.1 protein_coding zinc finger protein 5 Encodes a zinc finger protein containing only a single zinc finger. zinc finger protein 5 (ZFP5); FUNCTIONS IN: sequence-specific DNA binding transcription factor activity, zinc ion binding, nucleic acid binding; INVOLVED IN: regulation of transcription; LOCATED IN: intracellular, chloroplast; EXPRESSED IN: inflorescence meristem, hypocotyl, root, …
AT1G10560	8	0.03761	0	-0.536534	0.104398	-1.05625	9.05217e-06	7.64115	6.8131	7.37106	5.22124	5.67216	4.09806	6.96549	5.04058	6.34635	3.82976	2.42566	2.46825	AT1G10560.1 protein_coding plant U-box 18 Encodes a protein containing a UND, a U-box, and an ARM domain. This protein has E3 ubiquitin ligase activity based on in vitro assays. plant U-box 18 (PUB18); FUNCTIONS IN: ubiquitin-protein ligase activity; INVOLVED IN: protein ubiquitination; LOCATED IN: ubiquitin ligase complex; EXPRESSED IN: 9 plant structures; EXPRESSED DURING: 4 anthesis, LP.10 ten…
AT1G11050	4	0.00559191	0	-1.0563	1.73948e-10	-0.332405	0.384473	16.8572	15.4953	17.9326	8.70207	8.75606	6.65935	7.90528	9.29357	9.11008	5.39403	7.21478	8.41737	AT1G11050.1 protein_coding Protein kinase superfamily protein Protein kinase superfamily protein; FUNCTIONS IN: kinase activity; INVOLVED IN: protein amino acid phosphorylation; LOCATED IN: endomembrane system; EXPRESSED IN: 18 plant structures; EXPRESSED DURING: 10 growth stages; CONTAINS InterPro DOMAIN/s: Protein kinase, ATP binding site (InterPro:IPR017441), Protein kinase, catalytic domain (…
AT1G11600	9	0.0437062	0	-0.206652	0.72082	-0.549173	0.00147113	22.1068	31.0508	23.6534	22.2053	19.5497	24.8445	21.1729	20.6874	18.732	14.5099	14.3052	12.5311	AT1G11600.1 protein_coding cytochrome P450, family 77, subfamily B, polypeptide 1 member of CYP77B "cytochrome P450, family 77, subfamily B, polypeptide 1" (CYP77B1); FUNCTIONS IN: electron carrier activity, monooxygenase activity, iron ion binding, oxygen binding, heme binding; INVOLVED IN: oxidation reduction; LOCATED IN: endomembrane system; EXPRESSED IN: 17 plant structures; EXPRESSED DURING:…
AT1G11850	1	0.106991	0	-0.0213839	1	0.480234	0.00112256	42.8138	28.0362	35.8651	35.4084	38.4385	31.2477	49.7535	49.5132	50.822	73.1431	64.8709	71.3261	AT1G11850.1 protein_coding unknown protein; FUNCTIONS IN: molecular_function unknown; INVOLVED IN: biological_process unknown; LOCATED IN: endomembrane system; EXPRESSED IN: 19 plant structures; EXPRESSED DURING: 12 growth stages; Has 38777 Blast hits to 8185 proteins in 741 species: Archae - 46; Bacteria - 14846; Metazoa - 13013; Fungi - 1392; Plants - 5894; Viruses - 543; Other Eukaryotes - 304…
AT1G12080	6	0.0359393	0	0.401857	0.00048303	-0.297419	0.0266851	57.1045	53.0577	48.407	67.3961	66.0284	76.1343	72.3637	69.413	65.8689	50.1645	60.2683	58.6684	AT1G12080.1 protein_coding Vacuolar calcium-binding protein-related Vacuolar calcium-binding protein-related; Has 7161 Blast hits to 3135 proteins in 433 species: Archae - 55; Bacteria - 867; Metazoa - 2008; Fungi - 476; Plants - 327; Viruses - 233; Other Eukaryotes - 3195 (source: NCBI BLink).
AT1G12140	1	0.170826	0	0.185136	0.528989	0.391731	0.00110402	24.5567	25.2627	25.7437	26.0462	29.297	30.6074	24.1581	25.5704	25.4877	29.1278	34.4568	35.315	AT1G12140.1 protein_coding flavin-monooxygenase glucosinolate S-oxygenase 5 belongs to the flavin-monooxygenase (FMO) family, encodes a glucosinolate S-oxygenase that catalyzes the conversion of methylthioalkyl glucosinolates to methylsulfinylalkyl glucosinolates flavin-monooxygenase glucosinolate S-oxygenase 5 (FMO GS-OX5); FUNCTIONS IN: monooxygenase activity, 8-methylthiopropyl glucosinolate S…
AT1G12610	8	0.00148061	0	-1.96109	4.30433e-05	-3.01266	0.00830776	2.04153	1.74849	1.87027	0.300072	0.275348	0.896451	0.386972	0.367542	0.358262	0.0539403	0	0.0632885	AT1G12610.1 protein_coding Integrase-type DNA-binding superfamily protein Encodes a member of the DREB subfamily A-1 of ERF/AP2 transcription factor family (DDF1). The protein contains one AP2 domain. There are six members in this subfamily, including CBF1, CBF2, and CBF3. Overexpression of this gene results in delayed flowering and dwarfism, reduction of gibberellic acid biosynthesis, and increa…
AT1G12740	1	0.0854787	0	0.172703	0.582576	0.43655	8.24291e-05	30.6229	27.7347	28.4941	29.8871	33.7026	34.3213	31.5105	27.6707	29.8892	41.6959	42.7911	35.9479	AT1G12740.1 protein_coding cytochrome P450, family 87, subfamily A, polypeptide 2 encodes a protein with cytochrome P450 domain "cytochrome P450, family 87, subfamily A, polypeptide 2" (CYP87A2); FUNCTIONS IN: electron carrier activity, monooxygenase activity, iron ion binding, oxygen binding, heme binding; INVOLVED IN: oxidation reduction; EXPRESSED IN: root; CONTAINS InterPro DOMAIN/s: Cytochro…
AT1G13260	9	0.0482137	0	-0.139374	0.773607	-0.363956	0.00568446	78.8613	64.9957	75.4708	60.6745	72.031	66.4014	42.6774	41.0072	47.8023	33.7127	35.7007	32.7834	AT1G13260.1 protein_coding related to ABI3/VP1 1 Encodes an AP2/B3 domain transcription factor which is upregulated in response to low temperature. It contains a B3 DNA binding domain. It has circadian regulation and may function as a negative growth regulator. related to ABI3/VP1 1 (RAV1); CONTAINS InterPro DOMAIN/s: DNA-binding, integrase-type (InterPro:IPR016177), Transcriptional factor B3 (In…
AT1G13420	3	0.0128233	0	0.580199	1.68861e-09	0.247538	0.101507	38.1474	39.8536	39.2756	52.2725	60.4663	62.6235	36.8176	35.6516	31.3735	41.588	42.0448	39.5553	AT1G13420.1 protein_coding sulfotransferase 4B Encodes a sulfotransferase. Unlike the related ST4A protein (At2g14920), in vitro experiements show that this enzyme does not act brassinosteroids. ST4B is expressed in the roots and transcript levels rise in response to cytokinin treatment. sulfotransferase 4B (ST4B); CONTAINS InterPro DOMAIN/s: Sulfotransferase domain (InterPro:IPR000863); BEST Ara…
AT1G14240	1	0.528351	0	-0.491273	0.111101	0.989358	1.53377e-09	7.40783	6.21017	5.50079	3.96094	5.39681	4.16209	6.79964	7.50836	7.21641	13.4311	13.0612	16.3284	AT1G14240.1 protein_coding GDA1/CD39 nucleoside phosphatase family protein GDA1/CD39 nucleoside phosphatase family protein; FUNCTIONS IN: hydrolase activity; INVOLVED IN: biological_process unknown; LOCATED IN: cellular_component unknown; EXPRESSED IN: 20 plant structures; EXPRESSED DURING: 11 growth stages; CONTAINS InterPro DOMAIN/s: Nucleoside phosphatase GDA1/CD39 (InterPro:IPR000407); BEST A…
AT1G14540	7	0.0667895	0	-1.43198	2.22324e-08	-1.55243	6.38228e-06	5.01633	5.24548	4.51065	1.56037	2.25785	1.60081	2.81936	1.94272	2.09839	0.863045	0.808553	0.632885	AT1G14540.1 protein_coding Peroxidase superfamily protein Peroxidase superfamily protein; FUNCTIONS IN: peroxidase activity, heme binding; INVOLVED IN: response to oxidative stress, oxidation reduction; LOCATED IN: endomembrane system; EXPRESSED IN: leaf apex, sepal, root, stamen; EXPRESSED DURING: 4 anthesis; CONTAINS InterPro DOMAIN/s: Haem peroxidase (InterPro:IPR010255), Plant peroxidase (Int…
AT1G14870	8	0.0861597	0	-0.247315	0.366673	-0.554135	0.000185395	29.6897	30.5685	31.2995	27.8466	24.8914	24.3963	22.3891	21.1074	17.7084	13.1075	16.6686	11.8982	AT1G14870.1 protein_coding PLANT CADMIUM RESISTANCE 2 PLANT CADMIUM RESISTANCE 2 (PCR2); FUNCTIONS IN: molecular_function unknown; INVOLVED IN: response to oxidative stress; LOCATED IN: plasma membrane; EXPRESSED IN: callus; CONTAINS InterPro DOMAIN/s: Protein of unknown function Cys-rich (InterPro:IPR006461); BEST Arabidopsis thaliana protein match is: PLAC8 family protein (TAIR:AT5G35525.1); Ha…
AT1G14960	1	0.214617	0	-0.126132	0.953941	0.728	1.43085e-09	21.2319	15.7967	21.3981	15.3036	17.0716	21.3227	36.6517	34.339	36.7474	60.521	60.8281	57.0862	AT1G14960.1 protein_coding Polyketide cyclase/dehydrase and lipid transport superfamily protein Polyketide cyclase/dehydrase and lipid transport superfamily protein; FUNCTIONS IN: molecular_function unknown; INVOLVED IN: response to biotic stimulus, defense response; LOCATED IN: cellular_component unknown; EXPRESSED IN: root; CONTAINS InterPro DOMAIN/s: Bet v I allergen (InterPro:IPR000916); BEST…
AT1G15010	8	0.0172273	0	-1.00993	0.012217	-1.41934	0.000913652	4.25804	3.3764	4.34562	2.22053	1.92743	1.7929	3.26162	1.83771	1.48423	0.863045	0.995143	0.569597	AT1G15010.1 protein_coding unknown protein; BEST Arabidopsis thaliana protein match is: unknown protein (TAIR:AT2G01300.1); Has 71 Blast hits to 71 proteins in 13 species: Archae - 0; Bacteria - 2; Metazoa - 0; Fungi - 0; Plants - 69; Viruses - 0; Other Eukaryotes - 0 (source: NCBI BLink).
AT1G15210	6	0.0967025	0	0.340554	0.00010886	-0.0339436	1	133.866	139.759	134.164	166	172.863	177.497	127.535	128.43	126.722	122.714	119.168	131.957	AT1G15210.1 protein_coding pleiotropic drug resistance 7 pleiotropic drug resistance 7 (PDR7); FUNCTIONS IN: ATPase activity, coupled to transmembrane movement of substances; INVOLVED IN: drug transmembrane transport; LOCATED IN: plasma membrane, chloroplast, membrane; EXPRESSED IN: 9 plant structures; EXPRESSED DURING: 4 anthesis, F mature embryo stage, petal differentiation and expansion stage,…
AT1G15550	6	0.0553951	0	0.344931	0.00153013	-0.0595072	1	31.9062	32.6185	28.3841	39.7295	40.0906	38.0351	26.5352	26.9356	24.413	23.7877	26.3091	24.6825	AT1G15550.1 protein_coding gibberellin 3-oxidase 1 Involved in later steps of the gibberellic acid biosynthetic pathway. Activated by AGAMOUS in a cal-1, ap1-1 background. Deletion of 208 bp from -1016 to -809 (&#916;-808) resulted in loss of GA-negative feedback (this sequence, which contains a 43-bp sequence GNFEI, was shown to be sufficient for GA-negative feedback). gibberellin 3-oxidase 1 (G…
AT1G16060	1	0.0773701	0	0.2092	0.778378	0.54132	0.00254103	8.16611	7.05427	6.931	7.86187	9.25168	8.45225	7.84999	7.14082	7.72821	12.5681	10.5734	9.80972	AT1G16060.1 protein_coding ARIA-interacting double AP2 domain protein Encodes ADAP, an AP2-domain protein that interacts with ARIA. ADAP is a positive regulator of the ABA response and is also involved in regulating seedling growth. ARIA-interacting double AP2 domain protein (ADAP); CONTAINS InterPro DOMAIN/s: DNA-binding, integrase-type (InterPro:IPR016177), Pathogenesis-related transcriptional …
AT1G16130	4	0.114382	0	-1.35572	0.00286335	-0.0404903	1	1.28325	1.62791	1.98028	0.8402	0.550695	0.512258	0.773943	0.997615	0.921244	0.755165	0.87075	1.01262	AT1G16130.1 protein_coding wall associated kinase-like 2 wall-associated kinase like wall associated kinase-like 2 (WAKL2); FUNCTIONS IN: kinase activity; INVOLVED IN: protein amino acid phosphorylation; LOCATED IN: integral to membrane; EXPRESSED IN: stem, cotyledon, leaf whorl, leaf; EXPRESSED DURING: LP.06 six leaves visible, LP.04 four leaves visible, LP.10 ten leaves visible, LP.08 eight lea…
AT1G16150	7	0.100188	0	-4.12914	3.44328e-09	-2.7315	7.73961e-07	1.16659	1.56762	0.770111	0.0600143	0	0.128064	1.4926	1.10263	1.48423	0.161821	0.248786	0.189866	AT1G16150.1 protein_coding wall associated kinase-like 4 Encodes a cell-wall associated kinase like protein of the receptor-like kinase (RLK) superfamily. Likely involved in Arabidopsis root mineral responses to Zn2+, Cu2+, K+, Na+ and Ni+. wall associated kinase-like 4 (WAKL4); CONTAINS InterPro DOMAIN/s: Serine/threonine-protein kinase domain (InterPro:IPR002290), Serine/threonine-protein kinas…
AT1G16160	4	0.0612255	0	-2.92545	9.96087e-07	-1.2583	0.206805	0.9916	1.92937	1.76025	0.180043	0.110139	0.320161	0.718661	0.577567	1.0236	0.161821	0.248786	0.569597	AT1G16160.1 protein_coding wall associated kinase-like 5 WAK-like kinase wall associated kinase-like 5 (WAKL5); FUNCTIONS IN: kinase activity; INVOLVED IN: protein amino acid phosphorylation; LOCATED IN: integral to membrane, chloroplast; EXPRESSED IN: 9 plant structures; EXPRESSED DURING: 7 growth stages; CONTAINS InterPro DOMAIN/s: Wall-associated kinase (InterPro:IPR013695), Protein kinase, ca…
AT1G16400	2	0.00178815	0	0.299824	0.0678049	0.385289	0.00284267	61.7708	54.143	63.6991	63.6752	85.523	71.8442	67.333	66.4727	66.1248	81.5038	87.4481	92.2746	AT1G16400.1 protein_coding cytochrome P450, family 79, subfamily F, polypeptide 2 Encodes cytochrome P450 CYP79F2. "cytochrome P450, family 79, subfamily F, polypeptide 2" (CYP79F2); CONTAINS InterPro DOMAIN/s: Cytochrome P450 (InterPro:IPR001128), Cytochrome P450, E-class, group I (InterPro:IPR002401), Cytochrome P450, conserved site (InterPro:IPR017972); BEST Arabidopsis thaliana protein match …
AT1G16410	1	0.182898	0	0.430166	0.152791	0.893007	8.85349e-07	38.7307	32.4376	35.2601	39.0093	63.1097	41.1727	52.9045	37.6993	43.8614	88.624	71.5259	89.4899	AT1G16410.1 protein_coding cytochrome p450 79f1 member of CYP79F cytochrome p450 79f1 (CYP79F1); CONTAINS InterPro DOMAIN/s: Cytochrome P450 (InterPro:IPR001128), Cytochrome P450, conserved site (InterPro:IPR017972), Cytochrome P450, E-class, group I (InterPro:IPR002401); BEST Arabidopsis thaliana protein match is: cytochrome P450, family 79, subfamily F, polypeptide 2 (TAIR:AT1G16400.1); Has 272…
AT1G17147	8	0.0784228	0	-1.2311	0.0400148	-1.51613	0.00932218	1.51656	1.14556	1.81526	0.660157	0.660834	0.57629	0.939788	1.47017	1.22833	0.107881	0.497571	0.696174	AT1G17147.1 protein_coding VQ motif-containing protein VQ motif-containing protein; FUNCTIONS IN: molecular_function unknown; INVOLVED IN: biological_process unknown; LOCATED IN: cellular_component unknown; CONTAINS InterPro DOMAIN/s: VQ (InterPro:IPR008889); BEST Arabidopsis thaliana protein match is: VQ motif-containing protein (TAIR:AT1G78410.1); Has 30201 Blast hits to 17322 proteins in 780 s…
AT1G17170	6	0.0051951	0	0.916686	0.00141479	-0.327896	0.797877	3.32477	2.59259	3.35548	6.36152	5.56202	5.63484	3.75915	2.67781	2.55901	2.26549	3.23421	1.6455	AT1G17170.1 protein_coding glutathione S-transferase TAU 24 Encodes glutathione transferase belonging to the tau class of GSTs. Naming convention according to Wagner et al. (2002). glutathione S-transferase TAU 24 (GSTU24); FUNCTIONS IN: glutathione transferase activity, glutathione binding; INVOLVED IN: response to cyclopentenone, toxin catabolic process; LOCATED IN: cytoplasm; EXPRESSED IN: 15 …
AT1G17190	2	0.0296292	0	0.316002	0.0540739	0.358942	0.00838488	31.9645	32.4376	30.8044	35.3484	36.0155	47.3198	40.3003	37.2268	38.5387	47.0899	51.3742	50.4409	AT1G17190.1 protein_coding glutathione S-transferase tau 26 Encodes glutathione transferase belonging to the tau class of GSTs. Naming convention according to Wagner et al. (2002). glutathione S-transferase tau 26 (GSTU26); CONTAINS InterPro DOMAIN/s: Thioredoxin fold (InterPro:IPR012335), Glutathione S-transferase, C-terminal (InterPro:IPR004046), Glutathione S-transferase, C-terminal-like (Inte…
AT1G18140	6	0.226095	0	0.403414	0.160644	-0.618584	0.000838605	8.39943	7.41603	8.74626	8.58205	13.0515	10.8214	14.2627	12.969	14.484	8.84621	8.20993	10.1262	AT1G18140.1 protein_coding laccase 1 putative laccase, a member of laccase family of genes (with 17 members in Arabidopsis). laccase 1 (LAC1); FUNCTIONS IN: laccase activity; INVOLVED IN: oxidation reduction, lignin catabolic process; LOCATED IN: endomembrane system, apoplast; EXPRESSED IN: 12 plant structures; EXPRESSED DURING: 6 growth stages; CONTAINS InterPro DOMAIN/s: Multicopper oxidase, ty…
AT1G18210	4	0.133319	0	-0.30825	0.000886197	-0.15552	0.354525	60.2543	60.2326	60.7287	48.7316	50.1683	47.3838	52.6281	53.5562	51.6408	49.6251	43.7241	48.2258	AT1G18210.1 protein_coding Calcium-binding EF-hand family protein Calcium-binding EF-hand family protein; FUNCTIONS IN: calcium ion binding; INVOLVED IN: biological_process unknown; LOCATED IN: plasma membrane, vacuole; EXPRESSED IN: 25 plant structures; EXPRESSED DURING: 13 growth stages; CONTAINS InterPro DOMAIN/s: EF-Hand 1, calcium-binding site (InterPro:IPR018247), EF-HAND 2 (InterPro:IPR018…
AT1G18300	8	0.00295467	0	-0.825193	1.70345e-06	-1.24756	2.77984e-13	32.1395	26.6495	35.5351	18.2443	18.8338	16.1361	22.0021	14.1766	21.6492	8.09105	8.39651	7.84777	AT1G18300.1 protein_coding nudix hydrolase homolog 4 nudix hydrolase homolog 4 (NUDT4); FUNCTIONS IN: hydrolase activity; LOCATED IN: cytosol; EXPRESSED IN: stem, root, leaf; CONTAINS InterPro DOMAIN/s: NUDIX hydrolase domain-like (InterPro:IPR015797), NUDIX hydrolase, conserved site (InterPro:IPR020084), NUDIX hydrolase domain (InterPro:IPR000086); BEST Arabidopsis thaliana protein match is: nud…
AT1G18570	4	0.0879747	0	-0.96304	0.000381563	-0.444245	0.437155	15.8073	14.3497	18.3726	8.10193	9.5821	7.17161	8.1264	10.0812	8.90536	3.77582	6.9038	9.3667	AT1G18570.1 protein_coding myb domain protein 51 Encodes a member of the R2R3-MYB transcription family. Involved in indole glucosinolate biosynthesis. myb domain protein 51 (MYB51); CONTAINS InterPro DOMAIN/s: SANT, DNA-binding (InterPro:IPR001005), Homeodomain-like (InterPro:IPR009057), Myb, DNA-binding (InterPro:IPR014778), HTH transcriptional regulator, Myb-type, DNA-binding (InterPro:IPR01793…
AT1G18740	8	0.000167202	0	-0.559303	0.000661603	-0.888257	3.12476e-09	60.3126	45.702	58.7484	37.749	40.0906	33.9371	38.476	26.5681	32.5506	16.3979	16.9174	19.4296	AT1G18740.1 protein_coding Protein of unknown function (DUF793) FUNCTIONS IN: molecular_function unknown; INVOLVED IN: biological_process unknown; EXPRESSED IN: 23 plant structures; EXPRESSED DURING: 13 growth stages; CONTAINS InterPro DOMAIN/s: Protein BYPASS related (InterPro:IPR008511); BEST Arabidopsis thaliana protein match is: Protein of unknown function (DUF793) (TAIR:AT1G74450.1); Has 167…
AT1G19020	7	0.00773172	0	-1.08895	8.65571e-05	-1.02487	0.00040974	5.48296	4.94402	6.38092	2.9407	2.64334	2.30516	4.42253	5.46063	4.6574	1.51033	3.35861	2.34167	AT1G19020.1 protein_coding unknown protein; BEST Arabidopsis thaliana protein match is: unknown protein (TAIR:AT3G48180.1); Has 88 Blast hits to 88 proteins in 15 species: Archae - 0; Bacteria - 0; Metazoa - 0; Fungi - 0; Plants - 88; Viruses - 0; Other Eukaryotes - 0 (source: NCBI BLink).
AT1G19180	8	0.0192142	0	-0.283037	0.0381487	-0.395093	0.000690326	83.586	75.547	86.0874	68.2363	70.8745	62.3674	53.0151	42.4249	48.6724	36.4637	36.9447	36.1377	AT1G19180.1 protein_coding jasmonate-zim-domain protein 1 JAZ1 is a nuclear-localized protein involved in jasmonate signaling. JAZ1 transcript levels rise in response to a jasmonate stimulus. JAZ1 can interact with the COI1 F-box subunit of an SCF E3 ubiquitin ligase in a yeast-two-hybrid assay only in the presence of jasmonate-isoleucine (JA-ILE) or coronatine. Application of jasmonate methyl es…
AT1G19210	9	0.0111267	0	-1.8638	0.121004	-6.01638	0.000175569	1.28325	0.361757	1.21017	0.4201	0.220278	0.128064	0.386972	0.210024	0.767703	0	0	0	AT1G19210.1 protein_coding Integrase-type DNA-binding superfamily protein encodes a member of the DREB subfamily A-5 of ERF/AP2 transcription factor family. The protein contains one AP2 domain. There are 15 members in this subfamily including RAP2.1, RAP2.9 and RAP2.10. Integrase-type DNA-binding superfamily protein; FUNCTIONS IN: DNA binding, sequence-specific DNA binding transcription factor ac…
AT1G19380	7	0.168408	0	-0.882428	1.51259e-05	-0.531035	0.0793492	15.9823	17.5452	19.3628	11.0426	9.85745	7.7479	9.9507	8.82102	8.803	4.31523	7.02819	7.84777	AT1G19380.1 protein_coding Protein of unknown function (DUF1195) Protein of unknown function (DUF1195); CONTAINS InterPro DOMAIN/s: Protein of unknown function DUF1195 (InterPro:IPR010608); BEST Arabidopsis thaliana protein match is: Protein of unknown function (DUF1195) (TAIR:AT4G36660.1); Has 67 Blast hits to 67 proteins in 15 species: Archae - 0; Bacteria - 0; Metazoa - 0; Fungi - 0; Plants - …
AT1G19770	7	0.0355494	0	-0.667787	2.64001e-07	-0.683219	1.88175e-07	126.4	107.743	132.624	71.7171	86.7896	72.2924	69.2679	70.6731	86.9552	40.8868	50.1925	50.3777	AT1G19770.1 protein_coding purine permease 14 Member of a family of proteins related to PUP1, a purine transporter. May be involved in the transport of purine and purine derivatives such as cytokinins, across the plasma membrane. purine permease 14 (PUP14); CONTAINS InterPro DOMAIN/s: Protein of unknown function DUF250 (InterPro:IPR004853); BEST Arabidopsis thaliana protein match is: purine perme…
AT1G20160	9	0.0668817	0	-0.224242	0.607988	-0.550282	0.000606999	15.1073	13.9277	12.9819	10.8626	12.8863	12.1661	12.7701	15.2268	14.1769	8.63045	10.8222	9.42999	AT1G20160.1 protein_coding Subtilisin-like serine endopeptidase family protein ATSBT5.2; FUNCTIONS IN: identical protein binding, serine-type endopeptidase activity; INVOLVED IN: proteolysis, negative regulation of catalytic activity; LOCATED IN: apoplast; EXPRESSED IN: 24 plant structures; EXPRESSED DURING: 12 growth stages; CONTAINS InterPro DOMAIN/s: Protease-associated PA (InterPro:IPR003137)…
AT1G20440	9	0.0146007	0	-0.0825986	1	-0.520279	3.05792e-07	208.469	195.952	214.696	191.986	197.92	194.786	260.155	232.707	226.831	165.057	187.709	148.981	AT1G20440.1 protein_coding cold-regulated 47 Belongs to the dehydrin protein family, which contains highly conserved stretches of 7-17 residues that are repetitively scattered in their sequences, the K-, S-, Y- and lysine rich segments. Cold regulated gene, amino acid sequence homology with Group II LEA (late embryogenesis abundant) proteins. Also responds to osmotic stress, ABA, dehydration and …
AT1G20450	9	0.0107688	0	-0.0766825	1	-0.44843	0.000148219	69.412	70.2412	76.351	71.297	68.2862	65.2488	73.9116	59.5944	57.6289	46.3887	50.5657	43.0362	AT1G20450.1 protein_coding Dehydrin family protein Encodes a gene induced by low temperature and dehydration. Inhibits e.coli growth while overexpressed. Belongs to the dehydrin protein family, which contains highly conserved stretches of 7-17 residues that are repetitively scattered in their sequences, the K-, S-, Y- and lysine rich segments. LTI29 and LTI30 double overexpressors confer cold tol…
AT1G20693	9	0.119521	0	0.00583348	1	-0.38763	0.003759	118.175	121.37	113.316	107.666	113.388	133.315	165.403	148.435	148.167	109.121	135.277	108.793	AT1G20693.1 protein_coding high mobility group B2 Encodes a protein belonging to the subgroup of HMGB (high mobility group B) proteins that have a distinctive DNA-binding motif, the HMG-box domain. The motif confers non-sequence specific interaction with linear DNA and structure-specific binding to distorted DNA sites. The HMGB proteins are involved in the assembly of nucleoprotein complexes. Can…
AT1G21050	8	0.000434331	0	-0.308625	0.354759	-0.483405	0.00985271	11.6659	15.2541	13.862	10.2024	10.4081	12.3582	15.5894	17.5895	16.5824	9.87108	13.1856	12.6577	AT1G21050.1 protein_coding Protein of unknown function, DUF617 Protein of unknown function, DUF617; CONTAINS InterPro DOMAIN/s: Protein of unknown function DUF617, plant (InterPro:IPR006460); BEST Arabidopsis thaliana protein match is: Protein of unknown function, DUF617 (TAIR:AT1G76610.1); Has 257 Blast hits to 256 proteins in 14 species: Archae - 0; Bacteria - 0; Metazoa - 0; Fungi - 0; Plants …
AT1G21110	7	0.00324363	0	-0.765561	3.20229e-08	-0.640616	3.45362e-06	24.2067	22.0672	26.1838	12.3029	15.6397	14.6634	32.5609	25.938	25.1807	18.2318	18.5345	16.8347	AT1G21110.1 protein_coding O-methyltransferase family protein O-methyltransferase family protein; FUNCTIONS IN: methyltransferase activity, O-methyltransferase activity, protein dimerization activity; LOCATED IN: cytosol; CONTAINS InterPro DOMAIN/s: Winged helix-turn-helix transcription repressor DNA-binding (InterPro:IPR011991), Plant methyltransferase dimerisation (InterPro:IPR012967), O-methyl…
AT1G21120	7	0.000919662	0	-1.96485	4.10876e-08	-1.75834	4.64464e-06	4.08306	7.35573	6.38092	2.28054	0.881113	1.40871	4.47781	4.14798	3.83852	0.701224	1.8037	1.20248	AT1G21120.1 protein_coding O-methyltransferase family protein O-methyltransferase family protein; FUNCTIONS IN: methyltransferase activity, O-methyltransferase activity, protein dimerization activity; LOCATED IN: cytosol; EXPRESSED IN: 9 plant structures; EXPRESSED DURING: LP.04 four leaves visible, LP.10 ten leaves visible, LP.08 eight leaves visible; CONTAINS InterPro DOMAIN/s: Winged helix-tur…
AT1G21130	9	0.019352	0	-0.195761	0.788507	-0.590274	0.00041648	39.4307	27.6141	31.5745	28.2667	32.2157	25.5489	42.2905	41.2172	47.2905	24.1113	33.7726	29.1127	AT1G21130.1 protein_coding O-methyltransferase family protein O-methyltransferase family protein; FUNCTIONS IN: methyltransferase activity, protein dimerization activity, O-methyltransferase activity; LOCATED IN: cytosol; EXPRESSED IN: 15 plant structures; EXPRESSED DURING: 9 growth stages; CONTAINS InterPro DOMAIN/s: Winged helix-turn-helix transcription repressor DNA-binding (InterPro:IPR011991…
AT1G21440	2	0.0143806	0	0.204851	0.121014	0.298947	0.00135741	66.1455	62.162	69.365	74.3577	81.0624	72.3564	67.8306	69.098	65.8178	83.8233	82.2237	83.351	AT1G21440.1 protein_coding Phosphoenolpyruvate carboxylase family protein Phosphoenolpyruvate carboxylase family protein; FUNCTIONS IN: isocitrate lyase activity, catalytic activity; INVOLVED IN: metabolic process; LOCATED IN: chloroplast, chloroplast stroma; EXPRESSED IN: 22 plant structures; EXPRESSED DURING: 14 growth stages; CONTAINS InterPro DOMAIN/s: Pyruvate/Phosphoenolpyruvate kinase, cat…
AT1G21910	8	0.000809141	0	-0.289456	0.0528784	-0.472932	7.19585e-05	51.3299	40.6977	45.8216	38.4092	40.0356	34.2572	31.3447	29.9284	31.5782	22.2774	21.3956	23.2269	AT1G21910.1 protein_coding Integrase-type DNA-binding superfamily protein encodes a member of the DREB subfamily A-5 of ERF/AP2 transcription factor family. The protein contains one AP2 domain. There are 15 members in this subfamily including RAP2.1, RAP2.9 and RAP2.10. Integrase-type DNA-binding superfamily protein; FUNCTIONS IN: DNA binding, sequence-specific DNA binding transcription factor ac…
AT1G22190	7	0.000386545	0	-0.450909	1.9555e-06	-0.398615	0.000133407	52.1465	50.0431	56.9882	41.1098	37.4473	37.9711	37.2045	35.8616	39.2552	30.2066	27.3664	27.5305	AT1G22190.1 protein_coding Integrase-type DNA-binding superfamily protein Integrase-type DNA-binding superfamily protein; FUNCTIONS IN: DNA binding, sequence-specific DNA binding transcription factor activity; INVOLVED IN: regulation of transcription, DNA-dependent; LOCATED IN: nucleus; EXPRESSED IN: 22 plant structures; EXPRESSED DURING: 13 growth stages; CONTAINS InterPro DOMAIN/s: DNA-binding,…
AT1G22470	9	0.0198791	0	-0.406282	0.712203	-1.22059	0.000639824	3.9664	3.07494	2.86041	3.18076	1.87236	2.43322	3.3169	2.25776	2.66137	1.07881	1.18173	1.26577	AT1G22470.1 protein_coding unknown protein; BEST Arabidopsis thaliana protein match is: unknown protein (TAIR:AT1G72240.1); Has 1693 Blast hits to 236 proteins in 54 species: Archae - 0; Bacteria - 8; Metazoa - 451; Fungi - 116; Plants - 94; Viruses - 2; Other Eukaryotes - 1022 (source: NCBI BLink).
AT1G22530	3	0.00156148	0	0.428794	2.13952e-06	0.144375	0.512162	134.741	138.915	128.278	173.621	180.298	187.102	144.783	166.759	159.478	170.29	169.672	180.752	AT1G22530.1 protein_coding PATELLIN 2 PATELLIN 2 (PATL2); FUNCTIONS IN: transporter activity; INVOLVED IN: transport; LOCATED IN: plasma membrane, chloroplast; EXPRESSED IN: 25 plant structures; EXPRESSED DURING: 14 growth stages; CONTAINS InterPro DOMAIN/s: Cellular retinaldehyde-binding/triple function, C-terminal (InterPro:IPR001251), Cellular retinaldehyde-binding/triple function, N-terminal …
AT1G22550	3	0.0922056	0	0.531768	1.68142e-06	0.290192	0.050899	27.7065	23.3333	23.2133	33.7881	36.7864	36.7545	28.0831	26.043	26.972	29.7751	33.6483	35.8846	AT1G22550.1 protein_coding Major facilitator superfamily protein Major facilitator superfamily protein; FUNCTIONS IN: transporter activity; INVOLVED IN: oligopeptide transport; LOCATED IN: membrane; EXPRESSED IN: 19 plant structures; EXPRESSED DURING: 9 growth stages; CONTAINS InterPro DOMAIN/s: PTR2 family proton/oligopeptide symporter, conserved site (InterPro:IPR018456), Oligopeptide transport…
AT1G22890	4	0.0142867	0	-1.67499	0.00020016	-0.580749	0.59339	1.63322	1.80879	1.3752	0.480114	0.385487	0.640322	1.05035	1.41766	1.27951	0.755165	0.559768	1.20248	AT1G22890.1 protein_coding unknown protein; FUNCTIONS IN: molecular_function unknown; INVOLVED IN: biological_process unknown; LOCATED IN: endomembrane system; EXPRESSED IN: 19 plant structures; EXPRESSED DURING: 11 growth stages; Has 17 Blast hits to 17 proteins in 2 species: Archae - 0; Bacteria - 0; Metazoa - 0; Fungi - 0; Plants - 17; Viruses - 0; Other Eukaryotes - 0 (source: NCBI BLink).
AT1G23010	9	0.00816151	0	-0.195767	0.926913	-0.652952	0.00454307	7.69948	9.76745	6.986	6.36152	8.04015	6.85145	6.74436	6.9308	6.65343	4.1534	4.66473	4.11375	AT1G23010.1 protein_coding Cupredoxin superfamily protein Encodes a protein with multicopper oxidase activity. Located in ER. Function together with LPR2 (AT1G71040) and a P5-type ATPase (At5g23630/PDR2) in a common pathway that adjusts root meristem activity to Pi (inorganic phosphate) availability. Low Phosphate Root1 (LPR1); CONTAINS InterPro DOMAIN/s: Multicopper oxidase, type 3 (InterPro:IPR…
AT1G23710	7	0.0318831	0	-0.655626	0.00181561	-0.493017	0.0736192	21.6402	16.7614	21.3431	13.4432	14.4833	9.925	12.3831	9.66111	14.0746	7.82135	8.89409	8.98697	AT1G23710.1 protein_coding Protein of unknown function (DUF1645) Protein of unknown function (DUF1645); CONTAINS InterPro DOMAIN/s: Protein of unknown function DUF1645 (InterPro:IPR012442); BEST Arabidopsis thaliana protein match is: Protein of unknown function (DUF1645) (TAIR:AT1G70420.1); Has 288 Blast hits to 282 proteins in 52 species: Archae - 0; Bacteria - 6; Metazoa - 16; Fungi - 11; Plant…
AT1G24140	4	0.168253	0	-1.53297	0.00265504	-0.817024	0.648148	1.10826	1.80879	1.76025	0.4201	0.660834	0.512258	0.497535	0.472554	0.614163	0.323642	0.435375	0.126577	AT1G24140.1 protein_coding Matrixin family protein Matrixin family protein; FUNCTIONS IN: metallopeptidase activity, metalloendopeptidase activity, zinc ion binding; INVOLVED IN: proteolysis, metabolic process; LOCATED IN: anchored to membrane; EXPRESSED IN: 13 plant structures; EXPRESSED DURING: 7 growth stages; CONTAINS InterPro DOMAIN/s: Peptidase M10, metallopeptidase (InterPro:IPR001818), Pe…
AT1G25275	7	0.029873	0	-0.493012	0.00048015	-0.497898	0.000290377	60.4876	49.3799	61.5538	48.8516	36.5662	36.4343	62.7447	59.4368	61.2627	40.4552	46.2119	43.2893	AT1G25275.1 protein_coding unknown protein; FUNCTIONS IN: molecular_function unknown; INVOLVED IN: response to karrikin; LOCATED IN: endomembrane system; EXPRESSED IN: 23 plant structures; EXPRESSED DURING: 13 growth stages; Has 18 Blast hits to 18 proteins in 4 species: Archae - 0; Bacteria - 0; Metazoa - 0; Fungi - 0; Plants - 18; Viruses - 0; Other Eukaryotes - 0 (source: NCBI BLink).
AT1G25400	7	0.0133327	0	-0.76856	0.000178082	-0.740156	0.00112935	14.7573	10.3704	15.9523	7.5618	8.92126	7.61983	9.28732	7.61338	9.87778	5.82555	5.10011	5.06308	AT1G25400.1 protein_coding unknown protein; BEST Arabidopsis thaliana protein match is: unknown protein (TAIR:AT1G68440.1); Has 21 Blast hits to 21 proteins in 6 species: Archae - 0; Bacteria - 0; Metazoa - 0; Fungi - 0; Plants - 21; Viruses - 0; Other Eukaryotes - 0 (source: NCBI BLink).
AT1G25530	1	0.0607274	0	0.190563	0.774983	0.520769	0.00252239	10.7909	13.6262	12.5968	14.8835	12.5008	14.9195	10.2824	10.9213	8.803	12.9996	15.3625	14.7462	AT1G25530.1 protein_coding Transmembrane amino acid transporter family protein Transmembrane amino acid transporter family protein; CONTAINS InterPro DOMAIN/s: Amino acid transporter, transmembrane (InterPro:IPR013057); BEST Arabidopsis thaliana protein match is: lysine histidine transporter 1 (TAIR:AT5G40780.1); Has 3229 Blast hits to 3219 proteins in 255 species: Archae - 4; Bacteria - 28; Meta…
AT1G26600	1	0.0165006	0	0.25337	0.966143	0.883518	0.00342723	2.44983	2.65289	1.32019	2.34056	2.64334	2.62532	2.43239	1.94272	2.40547	3.8837	4.16716	4.49348	AT1G26600.1 protein_coding CLAVATA3/ESR-RELATED 9 Member of a large family of putative ligands homologous to the Clavata3 gene. Consists of a single exon. Can partially replace CLV3 function in vivo. CLAVATA3/ESR-RELATED 9 (CLE9); BEST Arabidopsis thaliana protein match is: CLAVATA3/ESR-RELATED 10 (TAIR:AT1G69320.1); Has 71 Blast hits to 71 proteins in 14 species: Archae - 0; Bacteria - 0; Metazo…
AT1G27020	9	0.101384	0	-0.00336334	1	-0.439093	7.20886e-06	51.4465	54.0827	52.2575	53.8328	51.7103	51.8661	84.1939	71.3557	78.4593	52.8076	63.3159	56.5799	AT1G27020.1 protein_coding unknown protein; BEST Arabidopsis thaliana protein match is: unknown protein (TAIR:AT1G27030.1); Has 514 Blast hits to 514 proteins in 175 species: Archae - 0; Bacteria - 311; Metazoa - 0; Fungi - 0; Plants - 65; Viruses - 0; Other Eukaryotes - 138 (source: NCBI BLink).
AT1G27100	7	0.000315845	0	-0.615018	1.893e-07	-0.535749	1.80702e-05	69.2953	57.0974	64.6343	42.4301	45.4324	36.7545	45.7179	43.475	52.7668	29.6672	34.519	33.8594	AT1G27100.1 protein_coding Actin cross-linking protein Actin cross-linking protein; FUNCTIONS IN: molecular_function unknown; INVOLVED IN: biological_process unknown; LOCATED IN: vacuole; EXPRESSED IN: 23 plant structures; EXPRESSED DURING: 13 growth stages; CONTAINS InterPro DOMAIN/s: Protein of unknown function DUF569 (InterPro:IPR007679), Actin cross-linking (InterPro:IPR008999); BEST Arabidop…
AT1G27110	9	0.150345	0	0.0518889	1	-1.01538	0.00191976	2.15819	2.41172	1.32019	2.22053	1.87236	1.985	2.76408	3.20287	3.32671	1.29457	1.7415	1.58221	AT1G27110.1 protein_coding Tetratricopeptide repeat (TPR)-like superfamily protein Tetratricopeptide repeat (TPR)-like superfamily protein; FUNCTIONS IN: binding; INVOLVED IN: biological_process unknown; LOCATED IN: cellular_component unknown; CONTAINS InterPro DOMAIN/s: Tetratricopeptide-like helical (InterPro:IPR011990); BEST Arabidopsis thaliana protein match is: Tetratricopeptide repeat (TPR)…
AT1G27140	9	0.000338351	0	-0.198848	0.966943	-0.83803	0.0012518	7.17451	5.66753	5.88585	6.06145	5.01133	5.25064	6.24683	4.98807	8.34238	3.614	3.35861	3.98718	AT1G27140.1 protein_coding glutathione S-transferase tau 14 Encodes glutathione transferase belonging to the tau class of GSTs. Naming convention according to Wagner et al. (2002). glutathione S-transferase tau 14 (GSTU14); CONTAINS InterPro DOMAIN/s: Thioredoxin fold (InterPro:IPR012335), Glutathione S-transferase, C-terminal (InterPro:IPR004046), Glutathione S-transferase, C-terminal-like (Inte…
AT1G27730	8	0.0113732	0	-1.19815	1.08958e-09	-2.13176	3.252e-27	51.3882	50.8872	64.5243	26.7664	26.158	19.7219	30.0179	20.4774	35.775	6.09526	8.14773	5.44281	AT1G27730.1 protein_coding salt tolerance zinc finger Related to Cys2/His2-type zinc-finger proteins found in higher plants. Compensated for a subset of calcineurin deficiency in yeast. Salt tolerance produced by ZAT10 appeared to be partially dependent on ENA1/PMR2, a P-type ATPase required for Li+ and Na+ efflux in yeast. The protein is localized to the nucleus, acts as a transcriptional repres…
AT1G27760	3	0.0400246	0	0.340362	0.000179889	0.0772698	0.909522	72.2701	80.9131	81.1917	101.364	95.3804	100.082	82.9777	84.4297	78.2546	83.4996	87.4481	88.2875	AT1G27760.1 protein_coding interferon-related developmental regulator family protein / IFRD protein family Encodes a protein with similarity to human interferon-related developmental regulator (IFRD)that is involved in salt tolerance. Loss of function mutations are hypersensitive to salt stress and have reduced fertility. SAT32 is found in the cytoplasm but appears to translocate to the nucleus w…
AT1G27770	4	0.163313	0	-0.397164	8.35133e-05	-0.210153	0.194148	75.9449	74.522	80.8066	57.2537	57.4926	60.9587	54.5077	61.4321	57.936	45.7414	48.9486	55.8205	AT1G27770.1 protein_coding autoinhibited Ca2+-ATPase 1 Encodes a chloroplast envelope Ca2+-ATPase with an N-terminal autoinhibitor. autoinhibited Ca2+-ATPase 1 (ACA1); FUNCTIONS IN: calcium channel activity, calcium-transporting ATPase activity, calmodulin binding; INVOLVED IN: cation transport, calcium ion transport, metabolic process, ATP biosynthetic process; LOCATED IN: endoplasmic reticulum,…
AT1G28190	7	0.0089404	0	-0.971375	0.00407806	-0.786529	0.0515958	3.79141	3.49699	3.90556	2.28054	1.87236	1.53677	3.15105	2.25776	3.58262	1.24063	2.05248	1.96194	AT1G28190.1 protein_coding unknown protein; BEST Arabidopsis thaliana protein match is: unknown protein (TAIR:AT5G12340.1); Has 166 Blast hits to 162 proteins in 36 species: Archae - 0; Bacteria - 2; Metazoa - 15; Fungi - 5; Plants - 124; Viruses - 0; Other Eukaryotes - 20 (source: NCBI BLink).
AT1G28330	9	0.0129131	0	-0.0745813	1	-0.454951	0.00794998	23.7984	25.4436	22.4982	22.0853	18.3932	27.79	28.7465	30.191	29.0192	20.4434	19.5297	24.2395	AT1G28330.1 protein_coding dormancy-associated protein-like 1 dormancy-associated protein (DRM1) dormancy-associated protein-like 1 (DYL1); CONTAINS InterPro DOMAIN/s: Dormancyauxin associated (InterPro:IPR008406); BEST Arabidopsis thaliana protein match is: Dormancy/auxin associated family protein (TAIR:AT2G33830.2); Has 226 Blast hits to 226 proteins in 49 species: Archae - 0; Bacteria - 0; Met…
AT1G28360	4	0.122856	0	-1.41559	8.5531e-05	-0.0279902	1	3.09146	3.3764	2.69539	1.08026	0.660834	1.72887	1.65845	1.57518	2.09839	1.78003	1.30612	2.15181	AT1G28360.1 protein_coding ERF domain protein 12 encodes a member of the ERF (ethylene response factor) subfamily B-1 of ERF/AP2 transcription factor family (ERF12). The protein contains one AP2 domain. There are 15 members in this subfamily including ATERF-3, ATERF-4, ATERF-7, and leafy petiole. ERF domain protein 12 (ERF12); CONTAINS InterPro DOMAIN/s: DNA-binding, integrase-type (InterPro:IPR0…
AT1G28370	7	0.0592792	0	-1.48725	9.05458e-06	-1.59242	8.48459e-05	5.3663	5.42636	7.59109	2.46059	2.64334	1.40871	3.04049	1.94272	3.17317	0.647284	1.43052	0.632885	AT1G28370.1 protein_coding ERF domain protein 11 encodes a member of the ERF (ethylene response factor) subfamily B-1 of ERF/AP2 transcription factor family. The protein contains one AP2 domain. There are 15 members in this subfamily including ATERF-3, ATERF-4, ATERF-7, and leafy petiole. ERF domain protein 11 (ERF11); CONTAINS InterPro DOMAIN/s: DNA-binding, integrase-type (InterPro:IPR016177), …
AT1G29670	9	0.193233	0	0.0402632	1	-0.412363	0.0027462	88.7773	76.9337	90.873	87.4408	91.6357	84.7787	92.5415	94.1433	98.5219	57.6622	80.2334	76.6424	AT1G29670.1 protein_coding GDSL-like Lipase/Acylhydrolase superfamily protein GDSL-like Lipase/Acylhydrolase superfamily protein; FUNCTIONS IN: hydrolase activity, acting on ester bonds, carboxylesterase activity; INVOLVED IN: lipid metabolic process; LOCATED IN: apoplast, cell wall, chloroplast; EXPRESSED IN: 23 plant structures; EXPRESSED DURING: 14 growth stages; CONTAINS InterPro DOMAIN/s: Li…
AT1G30110	2	0.0534712	0	0.402788	0.000687419	0.657658	8.65705e-12	23.4484	21.0422	19.9129	26.4063	27.9753	30.7995	21.7257	23.1552	24.6177	36.5715	37.0069	36.1377	AT1G30110.1 protein_coding nudix hydrolase homolog 25 nudix hydrolase homolog 25 (NUDX25); CONTAINS InterPro DOMAIN/s: NUDIX hydrolase domain-like (InterPro:IPR015797), NUDIX hydrolase (InterPro:IPR020476), NUDIX hydrolase, conserved site (InterPro:IPR020084), NUDIX hydrolase domain (InterPro:IPR000086); BEST Arabidopsis thaliana protein match is: nudix hydrolase homolog 26 (TAIR:AT3G10620.1); Ha…
AT1G30190	9	0.0678893	0	-0.180203	1	-3.33099	0.00712674	0.466635	0.241172	0.110016	0.240057	0.220278	0.256129	0.497535	0.682579	0.204721	0.107881	0	0	AT1G30190.1 protein_coding unknown protein; BEST Arabidopsis thaliana protein match is: unknown protein (TAIR:AT2G34610.1); Has 56 Blast hits to 56 proteins in 13 species: Archae - 0; Bacteria - 0; Metazoa - 0; Fungi - 0; Plants - 44; Viruses - 0; Other Eukaryotes - 12 (source: NCBI BLink).
AT1G30280	6	0.00515136	0	0.666053	0.00400559	-0.238519	0.688241	5.9496	4.58226	4.45564	7.32175	8.97633	7.42774	10.8905	10.0812	10.1849	7.65953	10.76	8.03764	AT1G30280.1 protein_coding Chaperone DnaJ-domain superfamily protein Chaperone DnaJ-domain superfamily protein; FUNCTIONS IN: heat shock protein binding; LOCATED IN: cellular_component unknown; CONTAINS InterPro DOMAIN/s: Heat shock protein DnaJ, N-terminal (InterPro:IPR001623); BEST Arabidopsis thaliana protein match is: J-domain protein required for chloroplast accumulation response 1 (TAIR:AT1…
AT1G30370	7	0.0896872	0	-2.10008	3.57043e-09	-2.35607	2.60475e-08	4.60802	5.9087	7.09602	1.08026	1.59702	1.40871	2.04542	2.31027	3.94088	0.485463	0.932946	0.189866	AT1G30370.1 protein_coding alpha/beta-Hydrolases superfamily protein alpha/beta-Hydrolases superfamily protein; FUNCTIONS IN: triglyceride lipase activity; INVOLVED IN: lipid metabolic process; EXPRESSED IN: root; CONTAINS InterPro DOMAIN/s: Lipase, class 3 (InterPro:IPR002921); BEST Arabidopsis thaliana protein match is: alpha/beta-Hydrolases superfamily protein (TAIR:AT1G06800.1); Has 1971 Blas…
AT1G30410	1	0.125416	0	0.150171	0.720877	0.345167	0.00543507	29.223	26.7097	27.0089	28.8669	32.8765	30.2232	24.2686	27.7757	29.4798	33.6048	33.4617	36.644	AT1G30410.1 protein_coding multidrug resistance-associated protein 13 member of MRP subfamily multidrug resistance-associated protein 13 (MRP13); FUNCTIONS IN: ATPase activity, coupled to transmembrane movement of substances; INVOLVED IN: transport, transmembrane transport; LOCATED IN: integral to membrane; CONTAINS InterPro DOMAIN/s: ATPase, AAA+ type, core (InterPro:IPR003593), ABC transporter-…
AT1G30700	4	0.203048	0	-0.716898	0.000336679	-0.400441	0.171173	13.4158	11.5159	15.6773	6.96166	8.26043	9.5408	12.7148	11.8139	13.7675	10.3026	10.9466	7.7212	AT1G30700.1 protein_coding FAD-binding Berberine family protein FAD-binding Berberine family protein; FUNCTIONS IN: electron carrier activity, oxidoreductase activity, FAD binding, catalytic activity; LOCATED IN: endomembrane system; EXPRESSED IN: stem, hypocotyl, root, stamen; EXPRESSED DURING: 4 anthesis; CONTAINS InterPro DOMAIN/s: FAD-binding, type 2 (InterPro:IPR016166), Berberine/berberine-…
AT1G30720	4	0.148426	0	-1.37043	1.13399e-08	-0.708821	0.01122	4.49136	5.00431	4.8407	1.80043	1.87236	1.85693	4.31197	4.14798	5.01566	2.10367	3.483	2.72141	AT1G30720.1 protein_coding FAD-binding Berberine family protein FAD-binding Berberine family protein; FUNCTIONS IN: electron carrier activity, oxidoreductase activity, FAD binding, catalytic activity; LOCATED IN: endomembrane system; CONTAINS InterPro DOMAIN/s: FAD-binding, type 2 (InterPro:IPR016166), Berberine/berberine-like (InterPro:IPR012951), FAD linked oxidase, N-terminal (InterPro:IPR0060…
AT1G30730	7	0.196948	0	-2.77323	8.86669e-11	-1.61047	0.00961292	2.85814	5.0646	3.68553	0.660157	0.275348	0.768387	1.4926	1.31265	0.921244	0.107881	0.497571	0.632885	AT1G30730.1 protein_coding FAD-binding Berberine family protein FAD-binding Berberine family protein; FUNCTIONS IN: electron carrier activity, oxidoreductase activity, FAD binding, catalytic activity; LOCATED IN: endomembrane system; CONTAINS InterPro DOMAIN/s: FAD-binding, type 2 (InterPro:IPR016166), Berberine/berberine-like (InterPro:IPR012951), FAD linked oxidase, N-terminal (InterPro:IPR0060…
AT1G30840	2	0.00297205	0	0.426128	0.106526	0.581484	0.00135741	7.17451	5.24548	7.70111	8.58205	9.96759	8.51629	7.57359	8.19094	7.72821	11.1117	11.2575	12.8476	AT1G30840.1 protein_coding purine permease 4 Member of a family of proteins related to PUP1, a purine transporter. May be involved in the transport of purine and purine derivatives such as cytokinins, across the plasma membrane. purine permease 4 (PUP4); CONTAINS InterPro DOMAIN/s: Protein of unknown function DUF6, transmembrane (InterPro:IPR000620), Protein of unknown function DUF250 (InterPro:I…
AT1G31130	8	0.0739149	0	-0.166165	0.41551	-0.361425	0.000311437	69.7036	60.4738	67.2747	59.7142	56.0057	60.3824	52.1859	52.3485	57.0148	39.9158	42.6667	43.2893	AT1G31130.1 protein_coding unknown protein; FUNCTIONS IN: molecular_function unknown; INVOLVED IN: biological_process unknown; LOCATED IN: cellular_component unknown; EXPRESSED IN: 23 plant structures; EXPRESSED DURING: 13 growth stages; BEST Arabidopsis thaliana protein match is: unknown protein (TAIR:AT4G19950.1); Has 246 Blast hits to 244 proteins in 29 species: Archae - 2; Bacteria - 16; Meta…
AT1G31230	8	0.0556678	0	-0.367094	1.51072e-05	-0.469716	2.57024e-09	123.658	125.59	131.469	96.6831	103.145	95.28	127.369	121.026	123.088	91.8064	88.5055	87.8444	AT1G31230.1 protein_coding aspartate kinase-homoserine dehydrogenase i Encodes a bifunctional aspartate kinase/homoserine dehydrogenase. These two activities catalyze the first and the third steps toward the synthesis of the essential amino acids threonine, isoleucine and methionine. aspartate kinase-homoserine dehydrogenase i (AK-HSDH I); FUNCTIONS IN: homoserine dehydrogenase activity, aspartat…
AT1G31710	3	0.116206	0	0.546291	0.00027444	0.31085	0.148624	43.2804	39.8536	38.8356	46.331	60.962	70.8837	51.9647	48.2006	56.7589	60.3592	67.1721	67.2124	AT1G31710.1 protein_coding Copper amine oxidase family protein Copper amine oxidase family protein; FUNCTIONS IN: primary amine oxidase activity, quinone binding, copper ion binding; INVOLVED IN: oxidation reduction, amine metabolic process; LOCATED IN: endomembrane system; EXPRESSED IN: 13 plant structures; EXPRESSED DURING: 8 growth stages; CONTAINS InterPro DOMAIN/s: Copper amine oxidase, N-te…
AT1G32170	9	0.02488	0	-0.0675215	1	-0.511674	0.00935069	17.4405	15.6159	16.3373	14.1634	16.5759	16.3922	18.7405	15.4893	18.5784	9.7632	15.3625	12.0248	AT1G32170.1 protein_coding xyloglucan endotransglucosylase/hydrolase 30 xyloglucan endotransglycosylase-related protein (XTR4) xyloglucan endotransglucosylase/hydrolase 30 (XTH30); FUNCTIONS IN: hydrolase activity, acting on glycosyl bonds, xyloglucan:xyloglucosyl transferase activity, hydrolase activity, hydrolyzing O-glycosyl compounds; INVOLVED IN: carbohydrate metabolic process, cellular gluc…
AT1G32450	9	0.0835164	0	-0.0186256	1	-0.590509	1.1414e-06	100.093	88.0276	93.8985	81.7395	108.432	88.1083	130.244	157.046	162.804	97.2544	99.6386	102.084	AT1G32450.1 protein_coding nitrate transporter 1.5 Transmembrane nitrate transporter. Involved in xylem transport of nitrate from root to shoot. Induced in response to nitrate. Not involved in nitrate uptake. expressed in root pericycle cells. nitrate transporter 1.5 (NRT1.5); CONTAINS InterPro DOMAIN/s: Oligopeptide transporter (InterPro:IPR000109), Major facilitator superfamily, general substra…
AT1G32640	8	0.0858416	0	-0.480871	6.77885e-07	-0.585652	8.84138e-10	99.2766	95.7451	96.2088	67.9362	72.857	67.8101	68.8809	57.5466	72.7271	42.7747	43.5997	46.3905	AT1G32640.1 protein_coding Basic helix-loop-helix (bHLH) DNA-binding family protein Encodes a MYC-related transcriptional activator with a typical DNA binding domain of a basic helix-loop-helix leucine zipper motif. Binds to an extended G-Box promoter motif. Its transcription is induced by dehydration stress and ABA treatment. Negative regulator of blue lightmediated photomorphogenic growth and b…
AT1G32920	9	0.0523382	0	-0.440888	0.133102	-1.13413	2.62495e-10	47.0718	41.3609	47.0868	38.8293	31.6099	29.3908	51.7436	32.7638	39.6135	14.9954	23.3858	18.2271	AT1G32920.1 protein_coding unknown protein; FUNCTIONS IN: molecular_function unknown; INVOLVED IN: response to wounding; LOCATED IN: endomembrane system; EXPRESSED IN: 23 plant structures; EXPRESSED DURING: 13 growth stages; BEST Arabidopsis thaliana protein match is: unknown protein (TAIR:AT1G32928.1); Has 42 Blast hits to 42 proteins in 8 species: Archae - 0; Bacteria - 0; Metazoa - 0; Fungi - …
AT1G32928	8	0.00256444	0	-0.70644	0.106733	-1.18264	0.000195285	6.53289	5.9087	9.57137	5.64135	4.57077	3.26564	7.62887	4.98807	7.16523	2.69702	3.79398	2.2151	AT1G32928.1 protein_coding unknown protein; BEST Arabidopsis thaliana protein match is: unknown protein (TAIR:AT1G32920.1); Has 35333 Blast hits to 34131 proteins in 2444 species: Archae - 798; Bacteria - 22429; Metazoa - 974; Fungi - 991; Plants - 531; Viruses - 0; Other Eukaryotes - 9610 (source: NCBI BLink).
AT1G33590	7	0.0548904	0	-0.406427	0.00128742	-0.431863	0.000389464	162.097	162.55	179.491	121.949	139.106	119.228	127.59	132.053	149.497	88.9476	104.366	110.185	AT1G33590.1 protein_coding Leucine-rich repeat (LRR) family protein Leucine-rich repeat (LRR) family protein; INVOLVED IN: signal transduction, response to karrikin, defense response; LOCATED IN: cell wall, chloroplast, plant-type cell wall; EXPRESSED IN: 22 plant structures; EXPRESSED DURING: 14 growth stages; CONTAINS InterPro DOMAIN/s: Leucine-rich repeat, typical subtype (InterPro:IPR003591),…
AT1G33600	7	0.00686331	0	-0.570211	0.00239988	-0.534365	0.00556551	60.1376	46.0638	61.7739	38.7092	41.4674	32.9126	46.6577	46.3103	50.5661	26.3229	31.4092	41.5173	AT1G33600.1 protein_coding Leucine-rich repeat (LRR) family protein Leucine-rich repeat (LRR) family protein; INVOLVED IN: signal transduction; LOCATED IN: cell wall, membrane, plant-type cell wall; EXPRESSED IN: 22 plant structures; EXPRESSED DURING: 13 growth stages; CONTAINS InterPro DOMAIN/s: Leucine-rich repeat-containing N-terminal domain, type 2 (InterPro:IPR013210), Leucine-rich repeat (I…
AT1G33610	8	0.0555116	0	-0.698238	4.50605e-05	-0.893692	5.91659e-07	14.0574	12.7218	14.8521	8.22196	9.69224	7.68387	9.84013	8.45347	9.87778	4.58493	4.35375	6.26556	AT1G33610.1 protein_coding Leucine-rich repeat (LRR) family protein Leucine-rich repeat (LRR) family protein; INVOLVED IN: signal transduction; LOCATED IN: endomembrane system; EXPRESSED IN: shoot apex, phloem, root, petiole, leaf; EXPRESSED DURING: LP.06 six leaves visible, LP.04 four leaves visible, LP.02 two leaves visible, LP.12 twelve leaves visible; CONTAINS InterPro DOMAIN/s: Leucine-rich …
AT1G33612	7	0.0385699	0	-1.74333	2.96639e-05	-1.29012	0.0281109	1.9832	1.98967	1.65024	0.360086	0.770973	0.512258	1.27148	1.10263	0.870064	0.431523	0.248786	0.632885	AT1G33612.1 protein_coding Leucine-rich repeat (LRR) family protein Leucine-rich repeat (LRR) family protein; LOCATED IN: endomembrane system; CONTAINS InterPro DOMAIN/s: Leucine-rich repeat-containing N-terminal domain, type 2 (InterPro:IPR013210), Leucine-rich repeat (InterPro:IPR001611); BEST Arabidopsis thaliana protein match is: Leucine-rich repeat (LRR) family protein (TAIR:AT1G33590.1).
AT1G33670	8	0.0797872	0	-1.47128	0.0295978	-3.24658	1.25103e-08	0.699953	1.20586	1.26518	0.240057	0.385487	0.512258	1.16091	1.7327	1.22833	0.215761	0.0621964	0.126577	AT1G33670.1 protein_coding Leucine-rich repeat (LRR) family protein Leucine-rich repeat (LRR) family protein; INVOLVED IN: signal transduction; LOCATED IN: endomembrane system; CONTAINS InterPro DOMAIN/s: Leucine-rich repeat-containing N-terminal domain, type 2 (InterPro:IPR013210), Leucine-rich repeat (InterPro:IPR001611); BEST Arabidopsis thaliana protein match is: Leucine-rich repeat (LRR) fam…
AT1G33700	2	0.261633	0	0.409281	0.0014703	0.349011	0.0124086	28.5231	30.1464	27.2289	37.1489	38.2733	38.6114	23.163	30.8736	26.1531	36.7334	33.3995	31.9607	AT1G33700.1 protein_coding Beta-glucosidase, GBA2 type family protein Beta-glucosidase, GBA2 type family protein; FUNCTIONS IN: catalytic activity, glucosylceramidase activity; INVOLVED IN: glucosylceramide catabolic process, sphingolipid metabolic process; LOCATED IN: vacuole; EXPRESSED IN: 8 plant structures; EXPRESSED DURING: 4 anthesis, petal differentiation and expansion stage; CONTAINS Inte…
AT1G33750	8	0.0672541	0	-0.449832	0.00854595	-0.563979	0.000172481	28.4647	31.9552	25.8537	21.7252	20.1554	21.2587	25.8718	28.3533	28.405	22.7628	15.3625	17.5942	AT1G33750.1 protein_coding Terpenoid cyclases/Protein prenyltransferases superfamily protein Terpenoid cyclases/Protein prenyltransferases superfamily protein; FUNCTIONS IN: lyase activity, magnesium ion binding; INVOLVED IN: metabolic process; EXPRESSED IN: root; CONTAINS InterPro DOMAIN/s: Terpene synthase, metal-binding domain (InterPro:IPR005630), Terpenoid synthase (InterPro:IPR008949), Terp…
AT1G33811	1	0.0541339	0	0.0162611	1	0.456353	0.000952878	46.1385	42.5668	39.2756	37.2689	48.9568	43.0937	51.9095	62.6922	68.5303	79.0226	85.0847	87.3381	AT1G33811.1 protein_coding GDSL-like Lipase/Acylhydrolase superfamily protein GDSL-like Lipase/Acylhydrolase superfamily protein; FUNCTIONS IN: hydrolase activity, acting on ester bonds, carboxylesterase activity; INVOLVED IN: lipid metabolic process; LOCATED IN: endomembrane system; EXPRESSED IN: 18 plant structures; EXPRESSED DURING: 13 growth stages; CONTAINS InterPro DOMAIN/s: Lipase, GDSL (I…
AT1G34110	7	0.0801725	0	-0.352936	0.00585264	-0.241072	0.200367	23.0401	25.9862	24.3685	19.3846	18.4483	19.6579	19.4039	17.5895	19.1926	15.1572	17.0418	15.3791	AT1G34110.1 protein_coding Leucine-rich receptor-like protein kinase family protein Leucine-rich receptor-like protein kinase family protein; FUNCTIONS IN: protein serine/threonine kinase activity, protein kinase activity, ATP binding; INVOLVED IN: transmembrane receptor protein tyrosine kinase signaling pathway, protein amino acid phosphorylation; LOCATED IN: endomembrane system; EXPRESSED IN: 1…
AT1G34245	2	0.202127	0	0.6861	1.46574e-06	0.616919	1.59963e-05	9.15771	8.19983	9.24133	15.2436	13.6022	14.0231	9.61901	8.45347	9.41716	15.2112	12.5015	14.3665	AT1G34245.1 protein_coding Putative membrane lipoprotein Encodes a secretory peptide EPF2 expressed in proliferating cells of the stomatal lineage, known as meristemoids, and in guard mother cells, the progenitors of stomata. Controls asymmetric cell divisions during stomatal development. EPF2 is related to EPF1, also involved in stomatal development. EPIDERMAL PATTERNING FACTOR 2 (EPF2); FUNCTIO…
AT1G34750	2	0.0486189	0	0.463412	0.040938	0.505148	0.00539716	5.89127	6.93368	6.986	9.36223	10.1328	7.7479	9.28732	7.61338	8.18884	11.8129	12.5637	11.2021	AT1G34750.1 protein_coding Protein phosphatase 2C family protein Protein phosphatase 2C family protein; FUNCTIONS IN: protein serine/threonine phosphatase activity, catalytic activity; INVOLVED IN: biological_process unknown; LOCATED IN: plasma membrane; EXPRESSED IN: 25 plant structures; EXPRESSED DURING: 13 growth stages; CONTAINS InterPro DOMAIN/s: Protein phosphatase 2C-related (InterPro:IPR0…
AT1G35210	9	0.0648378	0	-1.2374	0.0236206	-3.05526	2.9214e-06	1.9832	1.32644	2.97043	0.720172	1.15646	0.768387	1.16091	0.945109	1.0236	0.107881	0.124393	0.126577	AT1G35210.1 protein_coding unknown protein; FUNCTIONS IN: molecular_function unknown; INVOLVED IN: biological_process unknown; LOCATED IN: chloroplast; EXPRESSED IN: 14 plant structures; EXPRESSED DURING: 9 growth stages; CONTAINS InterPro DOMAIN/s: Protein of unknown function DUF740 (InterPro:IPR008004); BEST Arabidopsis thaliana protein match is: unknown protein (TAIR:AT1G22470.1); Has 83 Blast…
AT1G35625	1	0.131742	0	0.745578	0.608528	1.69189	0.000238022	1.39991	0.602929	0.275039	1.14027	1.2666	1.40871	0.718661	1.41766	0.665343	3.50612	2.92323	2.65812	AT1G35625.1 protein_coding RING/U-box superfamily protein RING/U-box superfamily protein; FUNCTIONS IN: peptidase activity, zinc ion binding; INVOLVED IN: biological_process unknown; LOCATED IN: cellular_component unknown; CONTAINS InterPro DOMAIN/s: Zinc finger, RING-type (InterPro:IPR001841), Zinc finger, C3HC4 RING-type (InterPro:IPR018957); BEST Arabidopsis thaliana protein match is: Protease…
AT1G42470	1	0.0810271	0	-0.00271525	1	0.350251	0.00456489	23.2734	25.6848	24.0385	26.2863	23.79	22.7314	21.1176	22.3151	19.8579	25.9453	26.1225	28.6697	AT1G42470.1 protein_coding Patched family protein Patched family protein; FUNCTIONS IN: hedgehog receptor activity; LOCATED IN: plasma membrane, membrane; EXPRESSED IN: 24 plant structures; EXPRESSED DURING: 14 growth stages; CONTAINS InterPro DOMAIN/s: Niemann-Pick C type protein (InterPro:IPR004765), Patched (InterPro:IPR003392), Sterol-sensing 5TM box (InterPro:IPR000731); BEST Arabidopsis tha…
AT1G44050	2	0.00117939	0	0.64599	0.00890769	0.850776	7.37072e-05	3.9664	4.58226	3.63052	6.36152	7.15904	5.44274	3.09577	4.14798	3.12199	6.52678	5.84646	6.32885	AT1G44050.1 protein_coding Cysteine/Histidine-rich C1 domain family protein Cysteine/Histidine-rich C1 domain family protein; FUNCTIONS IN: zinc ion binding; INVOLVED IN: intracellular signaling pathway; LOCATED IN: cellular_component unknown; EXPRESSED IN: root; CONTAINS InterPro DOMAIN/s: Protein kinase C-like, phorbol ester/diacylglycerol binding (InterPro:IPR002219), DC1 (InterPro:IPR004146),…
AT1G44830	8	0.0483072	0	-0.671994	0.0427129	-0.872126	0.00553786	4.25804	4.76314	4.40063	3.54084	2.09264	2.81742	3.3169	3.4654	3.22435	2.21155	1.43052	1.77208	AT1G44830.1 protein_coding Integrase-type DNA-binding superfamily protein encodes a member of the DREB subfamily A-5 of ERF/AP2 transcription factor family. The protein contains one AP2 domain. There are 15 members in this subfamily including RAP2.1, RAP2.9 and RAP2.10. Integrase-type DNA-binding superfamily protein; FUNCTIONS IN: DNA binding, sequence-specific DNA binding transcription factor ac…
AT1G45015	2	0.0524352	0	0.920784	5.37186e-10	1.4999	4.4073e-35	8.3411	7.23515	6.71096	11.9428	14.2079	16.0721	10.2824	9.60861	11.0037	28.2108	31.2848	27.9735	AT1G45015.1 protein_coding MD-2-related lipid recognition domain-containing protein MD-2-related lipid recognition domain-containing protein; FUNCTIONS IN: molecular_function unknown; INVOLVED IN: biological_process unknown; LOCATED IN: endomembrane system; CONTAINS InterPro DOMAIN/s: MD-2-related lipid-recognition (InterPro:IPR003172); BEST Arabidopsis thaliana protein match is: MD-2-related lip…
AT1G45035	1	0.0408137	0	0.925869	0.557367	2.74908	1.78244e-08	0.174988	0.361757	0.330047	0.480114	0.550695	0.640322	0.221127	0.210024	0.153541	1.51033	1.05734	1.45564	AT1G45035.1 transposable_element_gene transposable element gene pseudogene, hypothetical protein
AT1G47480	3	0.00549297	0	0.587508	4.30828e-06	0.183311	0.614579	10.091	10.6115	9.62638	14.7035	15.6397	15.1756	11.9961	10.9213	10.4408	12.676	12.8125	12.3413	AT1G47480.1 protein_coding alpha/beta-Hydrolases superfamily protein alpha/beta-Hydrolases superfamily protein; FUNCTIONS IN: hydrolase activity; INVOLVED IN: metabolic process; LOCATED IN: cellular_component unknown; EXPRESSED IN: stem, hypocotyl, root, flower; EXPRESSED DURING: petal differentiation and expansion stage; CONTAINS InterPro DOMAIN/s: Lipase, GDXG, active site (InterPro:IPR002168),…
AT1G47600	9	0.00620559	0	-0.103825	0.935059	-0.549771	1.67884e-08	32.6061	38.5874	35.3701	30.3072	32.6012	36.3063	47.5422	46.0478	45.6528	32.526	32.8397	29.6823	AT1G47600.1 protein_coding beta glucosidase 34 Encodes a myrosinase. Over-expression led to a glucosinolate profile change. beta glucosidase 34 (BGLU34); FUNCTIONS IN: thioglucosidase activity, beta-glucosidase activity, hydrolase activity, hydrolyzing O-glycosyl compounds; INVOLVED IN: glucosinolate metabolic process, response to salt stress; LOCATED IN: endomembrane system; EXPRESSED IN: root; …
AT1G48500	1	0.0529609	0	0.212359	0.79576	0.5977	0.00264036	6.70788	8.5013	7.97615	7.9819	9.63717	9.22064	5.63873	6.56326	5.681	10.3026	8.52091	8.16422	AT1G48500.1 protein_coding jasmonate-zim-domain protein 4 jasmonate-zim-domain protein 4 (JAZ4); CONTAINS InterPro DOMAIN/s: Tify (InterPro:IPR010399), CCT domain-like (InterPro:IPR018467); BEST Arabidopsis thaliana protein match is: jasmonate-zim-domain protein 3 (TAIR:AT3G17860.1); Has 328 Blast hits to 328 proteins in 29 species: Archae - 0; Bacteria - 0; Metazoa - 0; Fungi - 1; Plants - 326; …
AT1G49780	7	0.0358232	0	-0.579272	0.000237824	-0.593013	0.000388759	12.2492	11.6365	11.8267	8.34199	8.04015	7.49177	8.78978	9.5561	10.236	5.66373	5.97086	7.40476	AT1G49780.1 protein_coding plant U-box 26 plant U-box 26 (PUB26); FUNCTIONS IN: ubiquitin-protein ligase activity, binding; INVOLVED IN: protein ubiquitination; LOCATED IN: ubiquitin ligase complex; EXPRESSED IN: 21 plant structures; EXPRESSED DURING: 12 growth stages; CONTAINS InterPro DOMAIN/s: U box domain (InterPro:IPR003613), Armadillo-like helical (InterPro:IPR011989), Armadillo-type fold (…
AT1G50060	1	0.129993	0	-0.0308355	1	0.413826	0.00888221	19.4237	21.7657	22.1132	17.9443	21.2018	22.8595	21.1176	21.79	17.6572	29.3975	24.0078	27.1508	AT1G50060.1 protein_coding CAP (Cysteine-rich secretory proteins, Antigen 5, and Pathogenesis-related 1 protein) superfamily protein CAP (Cysteine-rich secretory proteins, Antigen 5, and Pathogenesis-related 1 protein) superfamily protein; FUNCTIONS IN: molecular_function unknown; INVOLVED IN: biological_process unknown; LOCATED IN: endomembrane system, extracellular region; EXPRESSED IN: root; C…
AT1G50560	2	0.120075	0	0.305784	0.336611	0.566812	0.000261429	7.58282	8.74247	7.97615	8.70207	10.6835	10.6293	8.62394	10.1337	9.5707	15.373	12.9369	13.607	AT1G50560.1 protein_coding cytochrome P450, family 705, subfamily A, polypeptide 25 member of CYP705A "cytochrome P450, family 705, subfamily A, polypeptide 25" (CYP705A25); FUNCTIONS IN: electron carrier activity, monooxygenase activity, iron ion binding, oxygen binding, heme binding; INVOLVED IN: oxidation reduction; LOCATED IN: endomembrane system; EXPRESSED IN: root; CONTAINS InterPro DOMAIN/…
AT1G51405	1	0.0859838	0	-0.00922304	1	0.611676	0.000264123	8.3411	6.51163	6.87599	6.42153	7.48946	7.68387	7.62887	9.45109	9.87778	14.6718	12.8125	13.7336	AT1G51405.1 protein_coding myosin-related myosin-related; Has 11803 Blast hits to 7804 proteins in 640 species: Archae - 183; Bacteria - 701; Metazoa - 7055; Fungi - 867; Plants - 542; Viruses - 4; Other Eukaryotes - 2451 (source: NCBI BLink).
AT1G51420	2	0.196282	0	0.938058	0.000350072	0.848173	0.00299719	3.55809	3.43669	2.97043	6.12146	7.70973	5.18661	3.59331	2.52029	2.35429	5.23221	5.65987	4.30362	AT1G51420.1 protein_coding sucrose-phosphatase 1 sucrose-phosphatase 1 (SPP1); FUNCTIONS IN: phosphatase activity, magnesium ion binding, sucrose-phosphatase activity, catalytic activity; INVOLVED IN: sucrose biosynthetic process, metabolic process; LOCATED IN: plasma membrane; EXPRESSED IN: petal, leaf whorl, root, flower, cultured cell; EXPRESSED DURING: 4 anthesis, petal differentiation and ex…
AT1G51470	9	0.0845141	0	-0.0175262	1	-0.581107	3.18385e-13	42.8721	44.4962	40.8159	42.1901	41.5224	42.9016	54.2313	55.5514	56.503	37.92	38.935	34.2391	AT1G51470.1 protein_coding beta glucosidase 35 Encodes a myrosinase. beta glucosidase 35 (BGLU35); FUNCTIONS IN: thioglucosidase activity, beta-glucosidase activity, hydrolase activity, hydrolyzing O-glycosyl compounds; INVOLVED IN: response to salt stress; LOCATED IN: endomembrane system; EXPRESSED IN: root; CONTAINS InterPro DOMAIN/s: Glycoside hydrolase, family 1 (InterPro:IPR001360), Glycosid…
AT1G51700	4	0.143433	0	-0.817993	1.46574e-06	-0.419715	0.106508	14.8157	12.6615	15.1272	7.20172	9.47196	7.42774	10.5588	8.24345	10.9526	6.90436	7.77455	7.59462	AT1G51700.1 protein_coding DOF zinc finger protein 1 Encodes dof zinc finger protein (adof1). DOF zinc finger protein 1 (DOF1); CONTAINS InterPro DOMAIN/s: Zinc finger, Dof-type (InterPro:IPR003851); BEST Arabidopsis thaliana protein match is: DOF zinc finger protein 2 (TAIR:AT3G21270.1); Has 1091 Blast hits to 1086 proteins in 56 species: Archae - 0; Bacteria - 0; Metazoa - 0; Fungi - 0; Plants …
AT1G51790	1	0.0270424	0	0.0581709	1	0.642852	0.00323146	7.23284	7.5969	5.94085	6.3015	8.20536	7.04354	5.74929	7.87591	6.80697	9.43956	12.5637	9.99958	AT1G51790.1 protein_coding Leucine-rich repeat protein kinase family protein Leucine-rich repeat protein kinase family protein; FUNCTIONS IN: kinase activity; INVOLVED IN: protein amino acid phosphorylation; LOCATED IN: endomembrane system; EXPRESSED IN: 9 plant structures; EXPRESSED DURING: 6 growth stages; CONTAINS InterPro DOMAIN/s: Protein kinase, catalytic domain (InterPro:IPR000719), Serine…
AT1G52100	9	0.00928849	0	-0.0583551	1	-0.331017	0.00891192	278.873	255.823	273.499	248.759	276.779	250.558	302.335	307.633	333.132	216.193	266.138	267.647	AT1G52100.1 protein_coding Mannose-binding lectin superfamily protein Mannose-binding lectin superfamily protein; FUNCTIONS IN: molecular_function unknown; INVOLVED IN: biological_process unknown; LOCATED IN: membrane; EXPRESSED IN: shoot, cotyledon, hypocotyl, leaf; CONTAINS InterPro DOMAIN/s: Mannose-binding lectin (InterPro:IPR001229); BEST Arabidopsis thaliana protein match is: Mannose-bindin…
AT1G52410	2	0.186506	0	0.396642	0.396088	0.816448	4.63937e-05	5.83294	5.54695	5.06073	6.12146	8.42564	7.04354	7.73943	8.03343	9.36598	11.5972	14.7405	18.1005	AT1G52410.1 protein_coding TSK-associating protein 1 Contains a novel calcium-binding repeat sequence. Binds TSK in vitro. Localizes to small cytoplasmic vesicles in interphase cells. In cells synchronized for cell division, TSA1 and TSK relocalize to ends of spindle microtubules that are ahead of separating chromatids during metaphase and anaphase of mitosis. May be involved in mitosis together …
AT1G52700	1	0.00984591	0	0.357093	0.935059	1.34442	0.000396658	1.86654	2.29113	1.48521	3.06073	1.9825	2.1771	0.884506	2.10024	0.972424	2.96672	3.4208	3.73402	AT1G52700.1 protein_coding alpha/beta-Hydrolases superfamily protein alpha/beta-Hydrolases superfamily protein; FUNCTIONS IN: hydrolase activity, carboxylesterase activity; INVOLVED IN: biological_process unknown; EXPRESSED IN: 11 plant structures; EXPRESSED DURING: 7 growth stages; CONTAINS InterPro DOMAIN/s: Phospholipase/carboxylesterase (InterPro:IPR003140); BEST Arabidopsis thaliana protein …
AT1G52910	1	0.0882913	0	0.157965	0.731141	0.396229	0.00224389	19.7737	20.0775	19.6378	23.5256	21.6974	21.1306	17.469	18.6922	16.0706	24.9204	20.6492	23.037	AT1G52910.1 protein_coding Protein of unknown function (DUF1218) Protein of unknown function (DUF1218); FUNCTIONS IN: molecular_function unknown; INVOLVED IN: biological_process unknown; LOCATED IN: endomembrane system; EXPRESSED IN: 20 plant structures; EXPRESSED DURING: 13 growth stages; CONTAINS InterPro DOMAIN/s: Protein of unknown function DUF1218 (InterPro:IPR009606); BEST Arabidopsis thali…
AT1G53170	4	0.196154	0	-0.758497	5.97279e-05	-0.419963	0.125826	8.16611	7.23515	8.08616	4.14099	4.29542	5.50677	6.52323	6.87829	6.60225	4.80069	4.54034	5.63268	AT1G53170.1 protein_coding ethylene response factor 8 encodes a member of the ERF (ethylene response factor) subfamily B-1 of ERF/AP2 transcription factor family (ATERF-8). The protein contains one AP2 domain. There are 15 members in this subfamily including ATERF-3, ATERF-4, ATERF-7, and leafy petiole. ethylene response factor 8 (ERF8); CONTAINS InterPro DOMAIN/s: DNA-binding, integrase-type (In…
AT1G53830	3	0.140696	0	0.503586	2.38792e-05	0.0511082	1	20.2403	19.1128	20.0229	23.7657	29.9028	30.5434	22.8313	23.8903	22.9799	23.5719	24.9408	23.7332	AT1G53830.1 protein_coding pectin methylesterase 2 encodes a pectin methylesterase pectin methylesterase 2 (PME2); FUNCTIONS IN: pectinesterase activity; INVOLVED IN: cell wall modification; LOCATED IN: extracellular region, plant-type cell wall; EXPRESSED IN: sepal, flower, root, carpel; EXPRESSED DURING: 4 anthesis, petal differentiation and expansion stage; CONTAINS InterPro DOMAIN/s: Pectines…
AT1G53840	8	0.0360843	0	-0.25126	0.129225	-0.334824	0.00883834	96.5351	94.7201	99.3993	78.9788	77.4828	87.8522	69.0468	76.0288	79.79	53.1312	57.4073	67.9719	AT1G53840.1 protein_coding pectin methylesterase 1 encodes a pectin methylesterase pectin methylesterase 1 (PME1); FUNCTIONS IN: pectinesterase activity; INVOLVED IN: cell wall modification; LOCATED IN: extracellular region, plasma membrane, membrane, plant-type cell wall; EXPRESSED IN: 24 plant structures; EXPRESSED DURING: 13 growth stages; CONTAINS InterPro DOMAIN/s: Pectinesterase, active sit…
AT1G54000	8	0.0815185	0	-0.200358	0.295653	-0.44397	1.13701e-05	289.43	331.43	293.247	250.38	249.024	296.277	277.956	283.69	267.468	207.778	200.272	201.384	AT1G54000.1 protein_coding GDSL-like Lipase/Acylhydrolase superfamily protein GDSL-like Lipase/Acylhydrolase superfamily protein; FUNCTIONS IN: lipase activity, hydrolase activity, acting on ester bonds, carboxylesterase activity; INVOLVED IN: lipid metabolic process; LOCATED IN: vacuolar membrane, plasma membrane, vacuole, plant-type cell wall, plant-type vacuole; EXPRESSED IN: stem, cultured ce…
AT1G54890	7	0.037762	0	-0.593853	2.54333e-06	-0.440291	0.00241125	21.7569	20.8613	22.1682	13.9233	14.5934	14.4073	20.5648	17.642	15.7635	13.6469	13.1234	12.9109	AT1G54890.1 protein_coding Late embryogenesis abundant (LEA) protein-related Late embryogenesis abundant (LEA) protein-related; FUNCTIONS IN: molecular_function unknown; INVOLVED IN: biological_process unknown; LOCATED IN: endomembrane system; EXPRESSED IN: 7 plant structures; EXPRESSED DURING: 4 anthesis, petal differentiation and expansion stage; CONTAINS InterPro DOMAIN/s: Root cap (InterPro:I…
AT1G54970	9	0.184901	0	0.0465135	1	-0.523481	0.00959801	75.9449	102.016	80.9716	87.5009	76.8771	103.092	68.6045	94.1433	65.613	56.044	46.0875	56.7065	AT1G54970.1 protein_coding proline-rich protein 1 encodes a proline-rich protein that is specifically expressed in the root. proline-rich protein 1 (PRP1); CONTAINS InterPro DOMAIN/s: Pollen Ole e 1 allergen/extensin (InterPro:IPR006041); BEST Arabidopsis thaliana protein match is: proline-rich protein 3 (TAIR:AT3G62680.1); Has 45300 Blast hits to 21383 proteins in 1373 species: Archae - 227; Bac…
AT1G55450	7	0.119156	0	-0.704212	4.52099e-05	-0.452925	0.0291213	23.915	20.9216	21.9482	14.2234	15.034	11.6539	25.2637	26.0955	22.4169	13.9166	18.0992	22.0244	AT1G55450.1 protein_coding S-adenosyl-L-methionine-dependent methyltransferases superfamily protein S-adenosyl-L-methionine-dependent methyltransferases superfamily protein; FUNCTIONS IN: methyltransferase activity; INVOLVED IN: response to salt stress; EXPRESSED IN: 20 plant structures; EXPRESSED DURING: 13 growth stages; CONTAINS InterPro DOMAIN/s: Methyltransferase type 11 (InterPro:IPR013216)…
AT1G56240	4	0.166022	0	-1.95483	0.00264461	-1.03849	0.509967	1.34158	1.74849	2.69539	0.900215	0.440556	0.128064	0.442253	0.682579	0.972424	0.269702	0.559768	0.189866	AT1G56240.1 protein_coding phloem protein 2-B13 phloem protein 2-B13 (PP2-B13); FUNCTIONS IN: carbohydrate binding; LOCATED IN: endomembrane system; CONTAINS InterPro DOMAIN/s: F-box domain, cyclin-like (InterPro:IPR001810), F-box domain, Skp2-like (InterPro:IPR022364); BEST Arabidopsis thaliana protein match is: phloem protein 2-B14 (TAIR:AT1G56250.1); Has 533 Blast hits to 519 proteins in 34 sp…
AT1G56250	7	0.0179452	0	-2.12862	0.00879306	-1.66519	0.0464835	0.93327	0.663222	0.550079	0.0600143	0.330417	0.0640322	0.884506	0.735085	0.511802	0.215761	0.186589	0.253154	AT1G56250.1 protein_coding phloem protein 2-B14 phloem protein 2-B14 (PP2-B14); FUNCTIONS IN: carbohydrate binding; LOCATED IN: endomembrane system; CONTAINS InterPro DOMAIN/s: F-box domain, cyclin-like (InterPro:IPR001810); BEST Arabidopsis thaliana protein match is: phloem protein 2-B13 (TAIR:AT1G56240.1); Has 533 Blast hits to 518 proteins in 36 species: Archae - 0; Bacteria - 0; Metazoa - 0; …
AT1G56680	4	0.155787	0	-1.14354	2.63032e-10	-0.598284	0.00741725	17.7905	21.5246	17.6025	7.68183	9.69224	8.32419	16.1422	16.3294	12.1809	11.4893	7.46357	10.4426	AT1G56680.1 protein_coding Chitinase family protein Chitinase family protein; FUNCTIONS IN: chitin binding, chitinase activity; INVOLVED IN: carbohydrate metabolic process, cell wall macromolecule catabolic process; LOCATED IN: endomembrane system; EXPRESSED IN: shoot apex, sepal, root, flower; EXPRESSED DURING: petal differentiation and expansion stage; CONTAINS InterPro DOMAIN/s: Glycoside hydr…
AT1G57990	7	0.036185	0	-0.790338	5.66328e-09	-0.809725	1.60467e-08	63.8123	54.2636	58.7484	34.5082	34.859	32.8485	27.1986	30.3485	33.6254	13.0536	18.3479	20.8219	AT1G57990.1 protein_coding purine permease 18 Member of a family of proteins related to PUP1, a purine transporter. May be involved in the transport of purine and purine derivatives such as cytokinins, across the plasma membrane. purine permease 18 (PUP18); FUNCTIONS IN: purine transmembrane transporter activity; INVOLVED IN: purine transport; LOCATED IN: plasma membrane, membrane; EXPRESSED IN: …
AT1G58270	9	0.0786106	0	-0.02216	1	-0.576643	1.25103e-08	88.0774	95.9863	81.9618	78.3187	86.4041	97.265	98.2908	91.8856	93.3527	58.4174	67.1099	64.6809	AT1G58270.1 protein_coding TRAF-like family protein ZW9 mRNA, complete cds ZW9; FUNCTIONS IN: molecular_function unknown; INVOLVED IN: biological_process unknown; LOCATED IN: endomembrane system; EXPRESSED IN: 18 plant structures; EXPRESSED DURING: 12 growth stages; CONTAINS InterPro DOMAIN/s: TRAF-like (InterPro:IPR008974), MATH (InterPro:IPR002083); BEST Arabidopsis thaliana protein match is: T…
AT1G58420	7	0.139355	0	-1.17282	0.00200484	-0.733324	0.275967	2.21652	2.11025	2.64038	0.960229	1.2666	0.832419	1.2162	1.36516	1.68895	0.593344	0.995143	1.01262	AT1G58420.1 protein_coding Uncharacterised conserved protein UCP031279 Uncharacterised conserved protein UCP031279; CONTAINS InterPro DOMAIN/s: Uncharacterised conserved protein UCP031279 (InterPro:IPR016972); BEST Arabidopsis thaliana protein match is: Uncharacterised conserved protein UCP031279 (TAIR:AT1G10140.1); Has 61 Blast hits to 61 proteins in 11 species: Archae - 0; Bacteria - 0; Metazoa…
AT1G59590	8	0.000781726	0	-0.926938	2.06469e-06	-1.43995	3.18385e-13	10.6743	9.22481	11.0566	5.8814	4.62584	5.82693	8.40281	7.35085	8.803	2.10367	3.4208	3.60744	AT1G59590.1 protein_coding ZCF37 ZCF37 mRNA, complete cds ZCF37; BEST Arabidopsis thaliana protein match is: unknown protein (TAIR:AT1G10220.1); Has 33 Blast hits to 33 proteins in 10 species: Archae - 0; Bacteria - 0; Metazoa - 2; Fungi - 0; Plants - 31; Viruses - 0; Other Eukaryotes - 0 (source: NCBI BLink).
AT1G60680	2	0.0338265	0	0.297401	0.177653	0.462567	0.00153801	23.2151	20.0172	25.9637	25.5661	33.4272	25.9971	20.7859	22.8401	22.3146	30.5302	29.5433	30.8215	AT1G60680.1 protein_coding NAD(P)-linked oxidoreductase superfamily protein NAD(P)-linked oxidoreductase superfamily protein; FUNCTIONS IN: oxidoreductase activity, aldo-keto reductase activity; INVOLVED IN: oxidation reduction; EXPRESSED IN: hypocotyl, root; CONTAINS InterPro DOMAIN/s: Aldo/keto reductase (InterPro:IPR001395), Aldo/keto reductase subgroup (InterPro:IPR020471); BEST Arabidopsis t…
AT1G61340	7	0.0328264	0	-0.843097	0.000914254	-0.857344	0.00987802	8.98272	9.70715	11.6617	6.54156	4.95626	5.44274	4.92007	3.09786	3.58262	2.85884	1.8037	1.6455	AT1G61340.1 protein_coding F-box family protein F-box family protein; CONTAINS InterPro DOMAIN/s: F-box domain, cyclin-like (InterPro:IPR001810); BEST Arabidopsis thaliana protein match is: F-box family protein (TAIR:AT4G05010.1); Has 91 Blast hits to 91 proteins in 14 species: Archae - 0; Bacteria - 0; Metazoa - 0; Fungi - 0; Plants - 91; Viruses - 0; Other Eukaryotes - 0 (source: NCBI BLink).
AT1G61580	8	0.00490655	0	-0.21618	0.271277	-0.369549	0.00172952	64.5123	59.6297	66.9996	59.2341	55.8956	49.3688	63.5739	56.8115	61.4674	49.8409	48.8864	41.897	AT1G61580.1 protein_coding R-protein L3 B R-protein L3 B (RPL3B); FUNCTIONS IN: structural constituent of ribosome; INVOLVED IN: translation; LOCATED IN: ribosome, cytosolic large ribosomal subunit, membrane; EXPRESSED IN: 23 plant structures; EXPRESSED DURING: 13 growth stages; CONTAINS InterPro DOMAIN/s: Ribosomal protein L3 (InterPro:IPR000597), Ribosomal protein L3, conserved site (InterPro:I…
AT1G61810	8	0.0489145	0	-1.01249	0.221666	-1.31243	0.00458187	1.04993	1.02498	0.935134	0.4201	0.770973	0.256129	1.43732	1.83771	1.94485	0.431523	0.808553	0.886039	AT1G61810.1 protein_coding beta-glucosidase 45 beta-glucosidase 45 (BGLU45); FUNCTIONS IN: cation binding, hydrolase activity, hydrolyzing O-glycosyl compounds, catalytic activity; INVOLVED IN: lignin biosynthetic process; LOCATED IN: endomembrane system; EXPRESSED IN: 18 plant structures; EXPRESSED DURING: 9 growth stages; CONTAINS InterPro DOMAIN/s: Glycoside hydrolase, family 1 (InterPro:IPR00…
AT1G62510	9	0.0272867	0	-0.0814136	1	-0.643651	0.00788031	16.3322	14.7115	12.2118	14.2234	10.9588	15.7519	11.001	17.4845	16.2753	9.16985	9.20507	10.316	AT1G62510.1 protein_coding Bifunctional inhibitor/lipid-transfer protein/seed storage 2S albumin superfamily protein Bifunctional inhibitor/lipid-transfer protein/seed storage 2S albumin superfamily protein; FUNCTIONS IN: lipid binding; INVOLVED IN: lipid transport; LOCATED IN: endomembrane system; EXPRESSED IN: shoot, cotyledon, leaf whorl, leaf; EXPRESSED DURING: LP.04 four leaves visible, LP.0…
AT1G62560	2	0.0181587	0	0.401051	0.161125	0.593912	0.00106377	12.1908	11.5159	12.1017	12.3629	19.6048	15.2397	19.3486	15.0167	19.3461	29.2357	24.7542	27.0242	AT1G62560.1 protein_coding flavin-monooxygenase glucosinolate S-oxygenase 3 belongs to the flavin-monooxygenase (FMO) family, encodes a glucosinolate S-oxygenase that catalyzes the conversion of methylthioalkyl glucosinolates to methylsulfinylalkyl glucosinolates flavin-monooxygenase glucosinolate S-oxygenase 3 (FMO GS-OX3); CONTAINS InterPro DOMAIN/s: Flavin-containing monooxygenase FMO (InterPr…
AT1G62800	3	0.34567	0	0.404483	0.00020115	0.294837	0.0162558	21.8735	21.9466	24.8636	28.9869	31.4447	30.5434	25.0426	26.5156	25.3342	30.692	30.0409	33.6695	AT1G62800.1 protein_coding aspartate aminotransferase 4 Encodes aspartate aminotransferase (Asp4). aspartate aminotransferase 4 (ASP4); FUNCTIONS IN: pyridoxal phosphate binding, transferase activity, transferring nitrogenous groups, transaminase activity, catalytic activity; INVOLVED IN: asparagine catabolic process, biosynthetic process, glutamate catabolic process to oxaloacetate, cellular ami…
AT1G63050	9	0.0473932	0	-0.207902	0.535774	-0.544592	5.05448e-05	24.8483	24.9613	21.178	20.2248	20.9264	20.2342	20.6201	19.5323	24.1059	13.7008	14.0564	16.3917	AT1G63050.1 protein_coding MBOAT (membrane bound O-acyl transferase) family protein MBOAT (membrane bound O-acyl transferase) family protein; FUNCTIONS IN: acyltransferase activity; INVOLVED IN: biological_process unknown; LOCATED IN: endomembrane system, membrane; EXPRESSED IN: 23 plant structures; EXPRESSED DURING: 12 growth stages; CONTAINS InterPro DOMAIN/s: Membrane bound O-acyl transferase,…
AT1G63090	4	0.00521973	0	-0.472673	0.00833594	-0.110274	1	15.049	17.5452	18.6477	12.3029	12.9413	11.6539	11.8856	8.76851	10.9014	9.87108	9.26726	10.0629	AT1G63090.1 protein_coding phloem protein 2-A11 phloem protein 2-A11 (PP2-A11); FUNCTIONS IN: carbohydrate binding; INVOLVED IN: N-terminal protein myristoylation; LOCATED IN: cellular_component unknown; EXPRESSED IN: 24 plant structures; EXPRESSED DURING: 15 growth stages; CONTAINS InterPro DOMAIN/s: F-box domain, Skp2-like (InterPro:IPR022364); BEST Arabidopsis thaliana protein match is: phloem…
AT1G63840	8	0.00311862	0	-0.415728	0.00120562	-0.627589	1.0473e-07	18.2571	18.8717	20.2429	14.5835	13.8225	14.6634	16.4186	15.5418	16.9918	10.1408	10.449	11.1388	AT1G63840.1 protein_coding RING/U-box superfamily protein RING/U-box superfamily protein; FUNCTIONS IN: zinc ion binding; INVOLVED IN: response to abscisic acid stimulus; LOCATED IN: endomembrane system; EXPRESSED IN: 22 plant structures; EXPRESSED DURING: 13 growth stages; CONTAINS InterPro DOMAIN/s: Zinc finger, RING-type (InterPro:IPR001841), Zinc finger, C3HC4 RING-type (InterPro:IPR018957); …
AT1G64370	8	0.0863273	0	-0.234719	0.798115	-0.526122	0.00914365	8.57442	6.51163	8.52622	5.70136	7.93001	6.40322	14.3179	15.8043	18.9367	10.842	11.6307	11.6451	AT1G64370.1 protein_coding unknown protein; Has 773 Blast hits to 375 proteins in 118 species: Archae - 0; Bacteria - 97; Metazoa - 421; Fungi - 108; Plants - 31; Viruses - 0; Other Eukaryotes - 116 (source: NCBI BLink).
AT1G65840	3	0.281778	0	0.34933	2.67964e-05	0.241313	0.0137747	164.489	163.876	172.45	211.13	208.163	218.862	176.514	184.034	182.304	219.16	214.142	208.346	AT1G65840.1 protein_coding polyamine oxidase 4 encodes a peroxisomal polyamine oxidase, involved in the back-conversion polyamine degradation pathway. Among the five polyamine oxidases in the Arabidopsis genome, PAO4 is the major isoform in root peroxisomes. polyamine oxidase 4 (PAO4); CONTAINS InterPro DOMAIN/s: Amine oxidase (InterPro:IPR002937), Flavin-containing amine oxidase (InterPro:IPR001…
AT1G65860	1	0.059442	0	0.0207427	1	0.783578	9.36479e-08	11.0826	9.16452	8.85627	9.6623	11.1791	8.58032	12.2172	11.4988	9.36598	18.3937	18.9699	19.5561	AT1G65860.1 protein_coding flavin-monooxygenase glucosinolate S-oxygenase 1 belongs to the flavin-monooxygenase (FMO) family, encodes a glucosinolate S-oxygenase that catalyzes the conversion of methylthioalkyl glucosinolates to methylsulfinylalkyl glucosinolates flavin-monooxygenase glucosinolate S-oxygenase 1 (FMO GS-OX1); CONTAINS InterPro DOMAIN/s: Flavin-containing monooxygenase FMO (InterPr…
AT1G66160	7	0.0308331	0	-0.872982	2.13333e-08	-0.883644	4.80721e-07	21.3486	19.2937	24.7536	12.9031	12.2805	10.5013	13.7098	9.76613	11.7715	6.63466	6.53062	5.88583	AT1G66160.1 protein_coding CYS, MET, PRO, and GLY protein 1 "CYS, MET, PRO, and GLY protein 1" (CMPG1); FUNCTIONS IN: ubiquitin-protein ligase activity, binding; INVOLVED IN: response to chitin; LOCATED IN: ubiquitin ligase complex; EXPRESSED IN: 18 plant structures; EXPRESSED DURING: 9 growth stages; CONTAINS InterPro DOMAIN/s: U box domain (InterPro:IPR003613), Armadillo-type fold (InterPro:IPR…
AT1G66180	8	0.0162161	0	-0.280811	0.106147	-0.396073	0.00277826	159.473	137.528	170.635	123.509	129.964	131.522	89.9432	98.1863	100.313	64.5666	71.4637	83.351	AT1G66180.1 protein_coding Eukaryotic aspartyl protease family protein Eukaryotic aspartyl protease family protein; FUNCTIONS IN: aspartic-type endopeptidase activity; INVOLVED IN: proteolysis; LOCATED IN: endomembrane system; EXPRESSED IN: 22 plant structures; EXPRESSED DURING: 13 growth stages; CONTAINS InterPro DOMAIN/s: Peptidase aspartic (InterPro:IPR021109), Peptidase aspartic, catalytic (I…
AT1G66270	9	0.0386479	0	-0.253467	0.228505	-0.688029	9.12539e-10	398.331	420.543	395.947	290.769	331.794	396.616	389.57	399.624	362.817	218.404	242.068	254.673	AT1G66270.1 protein_coding Glycosyl hydrolase superfamily protein BGLU21; FUNCTIONS IN: beta-glucosidase activity, hydrolase activity, hydrolyzing O-glycosyl compounds; INVOLVED IN: cellular response to phosphate starvation, response to salt stress, cellular response to cold, cellular response to salt stress, response to osmotic stress; LOCATED IN: vacuole, membrane; EXPRESSED IN: root, callus, l…
AT1G66400	9	0.0155714	0	-0.156129	0.972836	-1.0014	1.13741e-07	11.6659	10.1292	11.3866	11.7028	7.48946	10.6934	11.1116	9.71362	9.41716	4.63887	5.2245	5.25295	AT1G66400.1 protein_coding calmodulin like 23 Encodes a calmodulin-like protein. Regulates nitric oxide levels and transition to flowering. calmodulin like 23 (CML23); FUNCTIONS IN: calcium ion binding; INVOLVED IN: regulation of flower development, regulation of nitric oxide metabolic process; LOCATED IN: cellular_component unknown; EXPRESSED IN: 28 plant structures; EXPRESSED DURING: 9 growth s…
AT1G66800	2	0.118971	0	0.591759	4.296e-05	1.09487	3.43903e-22	13.2408	13.3247	11.8817	16.864	18.1729	22.9876	18.7958	19.5323	16.6336	39.1067	36.8825	41.3907	AT1G66800.1 protein_coding NAD(P)-binding Rossmann-fold superfamily protein similar to Eucalyptus gunnii alcohol dehydrogenase of unknown physiological function (GI:1143445), apple tree, PIR:T16995; NOT a cinnamyl-alcohol dehydrogenase NAD(P)-binding Rossmann-fold superfamily protein; FUNCTIONS IN: alcohol dehydrogenase (NAD) activity, cinnamyl-alcohol dehydrogenase activity; INVOLVED IN: lignin …
AT1G66880	4	0.0801736	0	-0.79419	1.39084e-05	-0.0586774	1	12.3075	16.882	16.5574	8.52203	9.25168	8.58032	8.78978	9.18856	10.236	7.60559	8.7075	10.8856	AT1G66880.1 protein_coding Protein kinase superfamily protein Protein kinase superfamily protein; FUNCTIONS IN: protein serine/threonine kinase activity, protein kinase activity, ATP binding; INVOLVED IN: protein amino acid phosphorylation; LOCATED IN: plasma membrane; EXPRESSED IN: 21 plant structures; EXPRESSED DURING: 13 growth stages; CONTAINS InterPro DOMAIN/s: Protein kinase, ATP binding si…
AT1G67330	9	0.0520397	0	-0.156328	0.48964	-0.402563	1.75954e-05	38.7307	39.6727	43.0712	35.8886	35.5749	37.6509	37.6468	42.1099	39.5623	29.8829	29.8543	30.5683	AT1G67330.1 protein_coding Protein of unknown function (DUF579) Protein of unknown function (DUF579); FUNCTIONS IN: molecular_function unknown; INVOLVED IN: biological_process unknown; LOCATED IN: endomembrane system; EXPRESSED IN: 8 plant structures; EXPRESSED DURING: LP.06 six leaves visible, LP.04 four leaves visible, LP.10 ten leaves visible, 4 leaf senescence stage; CONTAINS InterPro DOMAIN/…
AT1G67810	9	0.138196	0	0.0264137	1	-0.709777	0.00464181	13.8824	23.5142	16.7224	18.1843	14.7586	22.2192	23.6053	20.0573	16.2753	12.8917	12.5637	11.1388	AT1G67810.1 protein_coding sulfur E2 Encodes a protein capable of stimulating the cysteine desulfurase activity of CpNifS (AT1G08490) in vitro. SufE2:GFP localizes to the chloroplasts where it is likely to play a role in iron-sulfur cluster assembly. Transcript levels for this gene are high in the pollen relative to other organs based on RT-PCR analysis. sulfur E2 (SUFE2); CONTAINS InterPro DOMAI…
AT1G68840	7	0.000713607	0	-0.5135	0.00313126	-0.441996	0.0202555	124.942	109.371	139.06	81.7395	92.7371	87.0838	73.414	74.7161	91.715	45.5256	63.1294	68.0984	AT1G68840.1 protein_coding related to ABI3/VP1 2 Rav2 is part of a complex that has been named `regulator of the (H+)-ATPase of the vacuolar and endosomal membranes' (RAVE) related to ABI3/VP1 2 (RAV2); FUNCTIONS IN: transcription repressor activity, DNA binding, sequence-specific DNA binding transcription factor activity; INVOLVED IN: regulation of transcription, DNA-dependent; LOCATED IN: chlor…
AT1G69760	9	0.0663952	0	-0.0297839	1	-0.528471	0.000932787	24.79	26.4686	24.4235	25.4461	22.8539	25.869	40.4109	31.6086	27.0232	22.7089	25.1273	20.7586	AT1G69760.1 protein_coding unknown protein; BEST Arabidopsis thaliana protein match is: unknown protein (TAIR:AT1G26920.1); Has 51 Blast hits to 51 proteins in 15 species: Archae - 0; Bacteria - 2; Metazoa - 2; Fungi - 7; Plants - 29; Viruses - 0; Other Eukaryotes - 11 (source: NCBI BLink).
AT1G69890	4	0.00619088	0	-1.05451	0.000174936	-0.240525	0.912101	4.08306	4.40138	5.50079	1.92046	2.14771	2.68935	2.87465	2.6253	3.73616	2.15761	2.67445	3.03785	AT1G69890.1 protein_coding Protein of unknown function (DUF569) CONTAINS InterPro DOMAIN/s: Protein of unknown function DUF569 (InterPro:IPR007679), Actin cross-linking (InterPro:IPR008999); BEST Arabidopsis thaliana protein match is: Actin cross-linking protein (TAIR:AT1G27100.1); Has 237 Blast hits to 216 proteins in 14 species: Archae - 0; Bacteria - 0; Metazoa - 0; Fungi - 0; Plants - 237; Vi…
AT1G70260	9	0.0524307	0	-0.0776601	1	-0.988167	0.00500415	6.88287	7.47632	4.78569	5.0412	7.21411	5.82693	5.69401	5.09309	4.55504	1.99579	3.98057	1.77208	AT1G70260.1 protein_coding nodulin MtN21 /EamA-like transporter family protein nodulin MtN21 /EamA-like transporter family protein; FUNCTIONS IN: molecular_function unknown; LOCATED IN: endomembrane system, membrane; CONTAINS InterPro DOMAIN/s: Protein of unknown function DUF6, transmembrane (InterPro:IPR000620); BEST Arabidopsis thaliana protein match is: Nodulin MtN21 /EamA-like transporter fam…
AT1G70460	1	0.00201045	0	0.0965537	1	0.47284	0.000158838	22.6901	26.348	21.233	22.8655	25.9378	26.2532	20.6753	24.7303	22.7752	34.0363	30.4762	30.062	AT1G70460.1 protein_coding root hair specific 10 root hair specific 10 (RHS10); FUNCTIONS IN: protein serine/threonine kinase activity, protein kinase activity, ATP binding; INVOLVED IN: protein amino acid phosphorylation; LOCATED IN: membrane; EXPRESSED IN: root hair, root; CONTAINS InterPro DOMAIN/s: Protein kinase, ATP binding site (InterPro:IPR017441), Protein kinase, catalytic domain (InterP…
AT1G70700	1	0.111929	0	0.183824	0.758146	0.434984	0.00553786	19.2487	15.4953	17.7125	20.7049	19.3294	19.5939	16.3081	16.8019	20.8815	21.738	25.9359	25.5053	AT1G70700.1 protein_coding TIFY domain/Divergent CCT motif family protein JAZ9 is a protein presumed to be involved in jasmonate signaling. JAZ9 transcript levels rise in response to a jasmonate stimulus. JAZ9 can interact with the COI1 F-box subunit of an SCF E3 ubiquitin ligase in a yeast-two-hybrid assay only in the presence of jasmonate-isoleucine (JA-ILE) or coronatine. The Jas domain appear…
AT1G70710	4	0.560596	0	-0.397456	0.000436674	0.154915	0.575948	55.6462	54.5048	52.1475	39.3094	44.2759	39.5079	43.0091	47.833	49.9519	53.9403	46.6473	56.2002	AT1G70710.1 protein_coding glycosyl hydrolase 9B1 endo-1,4-beta-glucanase. Involved in cell elongation. glycosyl hydrolase 9B1 (GH9B1); FUNCTIONS IN: cellulase activity, hydrolase activity, hydrolyzing O-glycosyl compounds; INVOLVED IN: response to cyclopentenone, cell wall modification involved in multidimensional cell growth; LOCATED IN: chloroplast; EXPRESSED IN: 20 plant structures; EXPRESSED…
AT1G70720	2	0.049476	0	1.69441	2.20752e-05	2.74134	3.49789e-18	0.408306	0.8441	0.990142	1.74041	2.5332	3.07355	0.718661	0.787591	0.921244	6.74254	5.1623	4.4302	AT1G70720.1 protein_coding Plant invertase/pectin methylesterase inhibitor superfamily protein Plant invertase/pectin methylesterase inhibitor superfamily protein; FUNCTIONS IN: enzyme inhibitor activity, pectinesterase inhibitor activity, pectinesterase activity; INVOLVED IN: biological_process unknown; LOCATED IN: endomembrane system; EXPRESSED IN: 7 plant structures; EXPRESSED DURING: 4 anthes…
AT1G70850	2	0.186313	0	0.343547	0.362622	0.70695	0.000167718	73.9033	48.6564	74.0406	64.7554	89.7083	95.0879	165.79	152.635	167.769	244.188	242.628	306.886	AT1G70850.1 protein_coding MLP-like protein 34 MLP-like protein 34 (MLP34); FUNCTIONS IN: molecular_function unknown; INVOLVED IN: response to biotic stimulus, defense response; LOCATED IN: cellular_component unknown; EXPRESSED IN: 6 plant structures; EXPRESSED DURING: 4 anthesis, petal differentiation and expansion stage; CONTAINS InterPro DOMAIN/s: Bet v I allergen (InterPro:IPR000916); BEST Ar…
AT1G70990	9	0.0150487	0	-0.104841	1	-0.665937	0.00788031	6.47456	7.53661	6.87599	5.76137	5.7823	7.94	6.24683	6.30073	6.34635	4.80069	3.79398	3.22771	AT1G70990.1 protein_coding proline-rich family protein proline-rich family protein; BEST Arabidopsis thaliana protein match is: hydroxyproline-rich glycoprotein family protein (TAIR:AT1G23040.1); Has 16801 Blast hits to 6974 proteins in 537 species: Archae - 26; Bacteria - 1654; Metazoa - 5189; Fungi - 1184; Plants - 5387; Viruses - 1054; Other Eukaryotes - 2307 (source: NCBI BLink).
AT1G71400	4	0.14799	0	-0.617841	0.000202649	-0.319343	0.275804	20.5319	18.932	24.5885	11.9428	16.2455	13.5108	13.7651	15.0692	15.6611	10.4105	12.5637	12.7843	AT1G71400.1 protein_coding receptor like protein 12 Encodes a CLAVATA2 (CLV2)-related gene. Complements the clv2 mutant when expressed under the control of the CLV2 promoter. receptor like protein 12 (RLP12); INVOLVED IN: signal transduction, defense response; LOCATED IN: endomembrane system; EXPRESSED IN: 7 plant structures; EXPRESSED DURING: LP.04 four leaves visible, petal differentiation and …
AT1G71866	2	0.0507448	0	0.701133	0.376831	1.13769	0.00690855	2.21652	1.44703	1.43021	3.3608	3.46938	1.40871	1.65845	1.62769	2.30311	3.45218	3.85618	5.06308	AT1G71866.1 protein_coding LOCATED IN: endomembrane system; BEST Arabidopsis thaliana protein match is: Putative membrane lipoprotein (TAIR:AT1G34245.1).
AT1G72140	1	0.0550115	0	0.377045	0.270958	1.05267	4.09749e-10	8.69108	7.47632	8.30619	8.52203	12.1704	11.0776	6.68908	7.61338	7.26759	12.5681	14.9893	17.3411	AT1G72140.1 protein_coding Major facilitator superfamily protein Major facilitator superfamily protein; FUNCTIONS IN: transporter activity; INVOLVED IN: oligopeptide transport, response to nematode; LOCATED IN: plasma membrane, membrane; EXPRESSED IN: 18 plant structures; EXPRESSED DURING: 8 growth stages; CONTAINS InterPro DOMAIN/s: Oligopeptide transporter (InterPro:IPR000109), Major facilitato…
AT1G72240	8	0.0455761	0	-0.71808	0.0704372	-1.44809	2.07495e-05	4.02473	3.49699	3.96057	3.06073	1.76223	2.1771	2.92993	2.36277	2.55901	0.863045	0.68416	1.32906	AT1G72240.1 protein_coding unknown protein; BEST Arabidopsis thaliana protein match is: unknown protein (TAIR:AT1G22470.1); Has 65 Blast hits to 63 proteins in 13 species: Archae - 0; Bacteria - 0; Metazoa - 1; Fungi - 0; Plants - 64; Viruses - 0; Other Eukaryotes - 0 (source: NCBI BLink).
AT1G72300	1	0.0127298	0	0.115552	0.98393	0.419247	0.0083075	30.7979	29.5435	30.0893	31.4475	36.8966	29.5189	24.3792	30.401	35.775	41.2643	39.8057	40.1249	AT1G72300.1 protein_coding Leucine-rich receptor-like protein kinase family protein Encodes a leucine-rich repeat receptor kinase (LRR-RK) involved in the perception of PSY1. PSY1 is an 18-aa tyrosine-sulfated glycopeptide encoded by AT5G58650 that promotes cellular proliferation and expansion. Leucine-rich receptor-like protein kinase family protein; CONTAINS InterPro DOMAIN/s: Protein kinase, A…
AT1G72520	4	0.347587	0	-0.85568	0.00658936	0.172704	1	3.3831	3.61757	4.07058	2.16052	2.20278	1.72887	1.87958	2.31027	2.20075	2.15761	1.99029	3.10114	AT1G72520.1 protein_coding PLAT/LH2 domain-containing lipoxygenase family protein PLAT/LH2 domain-containing lipoxygenase family protein; FUNCTIONS IN: oxidoreductase activity, acting on single donors with incorporation of molecular oxygen, incorporation of two atoms of oxygen, lipoxygenase activity, iron ion binding, metal ion binding; INVOLVED IN: growth, jasmonic acid biosynthetic process, res…
AT1G72850	8	0.00370116	0	-0.67573	0.204754	-1.0151	0.0085879	2.50816	2.04996	2.47536	1.6804	1.37674	1.34468	1.99014	2.5728	2.04721	1.40245	0.68416	1.13919	AT1G72850.1 protein_coding Disease resistance protein (TIR-NBS class) Disease resistance protein (TIR-NBS class); FUNCTIONS IN: transmembrane receptor activity, ATP binding; INVOLVED IN: signal transduction, defense response, apoptosis, innate immune response; LOCATED IN: intrinsic to membrane; EXPRESSED IN: 16 plant structures; EXPRESSED DURING: 11 growth stages; CONTAINS InterPro DOMAIN/s: NB-A…
AT1G72910	8	0.0461594	0	-0.951725	0.015286	-1.24056	0.000812777	5.30797	4.16021	3.68553	2.28054	2.91869	1.53677	3.86972	2.25776	3.8897	1.40245	1.43052	1.39235	AT1G72910.1 protein_coding Toll-Interleukin-Resistance (TIR) domain-containing protein Toll-Interleukin-Resistance (TIR) domain-containing protein; FUNCTIONS IN: transmembrane receptor activity, ATP binding; INVOLVED IN: signal transduction, defense response, apoptosis, innate immune response; LOCATED IN: intrinsic to membrane; CONTAINS InterPro DOMAIN/s: NB-ARC (InterPro:IPR002182), Toll-Interle…
AT1G72920	8	0.0704751	0	-0.499588	0.462583	-1.07735	0.00507501	7.05786	6.7528	7.59109	6.7216	5.17654	3.20161	3.59331	2.5728	4.55504	1.45639	2.11468	1.51892	AT1G72920.1 protein_coding Toll-Interleukin-Resistance (TIR) domain family protein Toll-Interleukin-Resistance (TIR) domain family protein; FUNCTIONS IN: transmembrane receptor activity; INVOLVED IN: response to wounding, defense response; LOCATED IN: intrinsic to membrane; EXPRESSED IN: 19 plant structures; EXPRESSED DURING: 10 growth stages; CONTAINS InterPro DOMAIN/s: Toll-Interleukin receptor…
AT1G72940	7	0.000941944	0	-0.62397	0.00818866	-0.55859	0.0604833	17.6155	20.4393	22.8283	13.8633	12.2254	13.4468	8.95563	6.61576	10.9014	4.63887	7.33918	6.0757	AT1G72940.1 protein_coding Toll-Interleukin-Resistance (TIR) domain-containing protein Toll-Interleukin-Resistance (TIR) domain-containing protein; FUNCTIONS IN: transmembrane receptor activity, ATP binding; INVOLVED IN: signal transduction, defense response, apoptosis, innate immune response; LOCATED IN: intrinsic to membrane; EXPRESSED IN: 22 plant structures; EXPRESSED DURING: 13 growth stages…
AT1G73010	3	0.107804	0	1.24762	0.00141479	0.170053	1	6.9412	6.93368	5.44578	11.1627	13.8775	20.8745	7.5183	6.72077	9.8266	4.1534	12.0661	10.9489	AT1G73010.1 protein_coding phosphate starvation-induced gene 2 phosphate starvation-induced gene 2 (PS2); FUNCTIONS IN: phosphatase activity; INVOLVED IN: metabolic process; LOCATED IN: cellular_component unknown; EXPRESSED IN: 19 plant structures; EXPRESSED DURING: 10 growth stages; CONTAINS InterPro DOMAIN/s: Pyridoxal phosphate phosphatase, PHOSPHO2 (InterPro:IPR016965), HAD-superfamily hydrol…
AT1G73300	1	0.0542268	0	0.326023	0.906454	0.913019	0.000804519	2.27485	1.50732	2.36534	2.58062	2.47813	2.68935	2.65352	2.99284	4.45268	5.82555	7.27698	6.01241	AT1G73300.1 protein_coding serine carboxypeptidase-like 2 serine carboxypeptidase-like 2 (scpl2); FUNCTIONS IN: serine-type carboxypeptidase activity; INVOLVED IN: proteolysis; LOCATED IN: endomembrane system; CONTAINS InterPro DOMAIN/s: Peptidase S10, serine carboxypeptidase (InterPro:IPR001563); BEST Arabidopsis thaliana protein match is: serine carboxypeptidase-like 1 (TAIR:AT5G36180.1); Has 4…
AT1G73500	8	0.0114444	0	-0.509441	0.00802224	-0.732286	0.000158838	20.6486	15.7364	20.1329	13.0831	14.4833	12.1021	8.95563	8.24345	10.9014	5.34009	5.84646	5.75925	AT1G73500.1 protein_coding MAP kinase kinase 9 member of MAP Kinase Kinase family. Autophosphorylates and also phosphorylates MPK3 and MPK6. Independently involved in ethylene and calmalexin biosynthesis. Induces transcription of ACS2, ACS6, ERF1, ERF2, ERF5, ERF6, CYP79B2, CYP79B3, CYP71A13 and PAD3. MAP kinase kinase 9 (MKK9); FUNCTIONS IN: protein kinase activator activity, MAP kinase kinase a…
AT1G73540	9	0.0333049	0	-0.610626	0.00118696	-1.69883	5.84951e-27	46.6635	36.1154	47.6368	30.7873	27.8101	26.8295	39.3052	26.6731	42.2237	10.5723	11.9417	10.8223	AT1G73540.1 protein_coding nudix hydrolase homolog 21 nudix hydrolase homolog 21 (NUDT21); FUNCTIONS IN: hydrolase activity; INVOLVED IN: biological_process unknown; LOCATED IN: chloroplast; EXPRESSED IN: 24 plant structures; EXPRESSED DURING: 15 growth stages; CONTAINS InterPro DOMAIN/s: NUDIX hydrolase domain-like (InterPro:IPR015797), NUDIX hydrolase, conserved site (InterPro:IPR020084), NUDIX…
AT1G74100	8	0.069974	0	-0.129537	0.663846	-0.278991	0.00846729	81.9528	83.0836	89.2778	70.5168	80.6218	81.385	83.3647	84.3772	85.2151	66.5084	73.143	68.9212	AT1G74100.1 protein_coding sulfotransferase 16 encodes a desulfoglucosinolate sulfotransferase, involved in the final step of glucosinolate core structure biosynthesis. Has a broad-substrate specificity with different desulfoglucosinolates, the best substrate is indole-3-methyl-dsGS, followed by benzyl-dsGS. Expression was induced by wounding, jasmonate and ethylene stimulates. sulfotransferase 1…
AT1G74110	4	0.0257443	0	-3.12519	4.83668e-05	-1.16895	0.266187	0.758282	0.602929	0.880126	0	0	0.256129	0.718661	0.577567	0.614163	0.161821	0.248786	0.44302	AT1G74110.1 protein_coding cytochrome P450, family 78, subfamily A, polypeptide 10 member of CYP78A "cytochrome P450, family 78, subfamily A, polypeptide 10" (CYP78A10); FUNCTIONS IN: electron carrier activity, monooxygenase activity, iron ion binding, oxygen binding, heme binding; INVOLVED IN: oxidation reduction; LOCATED IN: cellular_component unknown; CONTAINS InterPro DOMAIN/s: Cytochrome P45…
AT1G74450	4	0.139288	0	-0.657342	0.000548837	-0.334998	0.351036	26.0149	16.882	19.1427	14.8835	12.7761	11.6539	13.4887	11.7614	14.0234	10.3026	10.0758	10.759	AT1G74450.1 protein_coding Protein of unknown function (DUF793) FUNCTIONS IN: molecular_function unknown; INVOLVED IN: biological_process unknown; EXPRESSED IN: 24 plant structures; EXPRESSED DURING: 14 growth stages; CONTAINS InterPro DOMAIN/s: Protein BYPASS related (InterPro:IPR008511); BEST Arabidopsis thaliana protein match is: Protein of unknown function (DUF793) (TAIR:AT1G18740.1); Has 215…
AT1G74460	1	0.253174	0	-0.218247	1	1.01589	0.00998512	1.80821	0.904393	1.10016	0.900215	1.10139	1.28064	2.54296	1.7327	2.86609	6.20314	4.72693	3.48087	AT1G74460.1 protein_coding GDSL-like Lipase/Acylhydrolase superfamily protein GDSL-like Lipase/Acylhydrolase superfamily protein; FUNCTIONS IN: hydrolase activity, acting on ester bonds, carboxylesterase activity; INVOLVED IN: lipid metabolic process; LOCATED IN: endomembrane system; EXPRESSED IN: shoot, hypocotyl, root, flower, carpel; EXPRESSED DURING: petal differentiation and expansion stage;…
AT1G74500	8	0.0409596	0	-0.626288	1.04032e-05	-0.825405	4.76731e-09	16.3322	18.6305	16.7224	9.96238	11.2342	12.2942	13.3782	14.7017	13.6651	8.84621	7.65016	6.96174	AT1G74500.1 protein_coding activation-tagged BRI1(brassinosteroid-insensitive 1)-suppressor 1 Encodes a basic helixloophelix transcription factor that acts downstream of MP in root initiation. TMO7 protein moves to the hypophysis and to vascular cells, contributing to MP-dependent root formation. Promotes the correct definition of the hypophysis cell division plane. activation-tagged BRI1(brassin…
AT1G74930	9	0.0148096	0	-1.06138	0.234119	-3.31302	3.54852e-06	5.3663	2.5323	4.45564	2.40057	2.09264	1.40871	1.82429	0.367542	2.14957	0.107881	0.186589	0.126577	AT1G74930.1 protein_coding Integrase-type DNA-binding superfamily protein encodes a member of the DREB subfamily A-5 of ERF/AP2 transcription factor family. The protein contains one AP2 domain. There are 15 members in this subfamily including RAP2.1, RAP2.9 and RAP2.10. ORA47; CONTAINS InterPro DOMAIN/s: DNA-binding, integrase-type (InterPro:IPR016177), Pathogenesis-related transcriptional factor…
AT1G75750	6	0.194341	0	0.29627	0.0399686	-0.41458	0.000231037	109.776	102.86	106.66	136.533	120.052	135.62	159.653	156.573	164.289	102.918	127.627	130.184	AT1G75750.1 protein_coding GAST1 protein homolog 1 GA-responsive GAST1 protein homolog regulated by BR and GA antagonistically. Possibly involved in cell elongation based on expression data GAST1 protein homolog 1 (GASA1); CONTAINS InterPro DOMAIN/s: Gibberellin regulated protein (InterPro:IPR003854); BEST Arabidopsis thaliana protein match is: Gibberellin-regulated family protein (TAIR:AT2G18420…
AT1G75780	9	0.00117994	0	-0.0924807	0.940936	-0.417863	8.53946e-05	87.4941	107.623	94.6136	84.8602	88.9373	97.9693	93.3154	93.0407	83.9867	65.9151	68.5404	67.9086	AT1G75780.1 protein_coding tubulin beta-1 chain beta tubulin gene downregulated by phytochrome A (phyA)-mediated far-red light high-irradiance and the phytochrome B (phyB)-mediated red light high-irradiance responses tubulin beta-1 chain (TUB1); FUNCTIONS IN: structural molecule activity, GTP binding, GTPase activity; INVOLVED IN: response to light stimulus, unidimensional cell growth; LOCATED IN…
AT1G75830	1	0.169539	0	-0.291708	1	2.38379	0.00856824	5.3663	3.13523	1.65024	5.58133	1.48688	1.21661	0.718661	0.682579	4.75976	12.7839	12.8125	6.70858	AT1G75830.1 protein_coding low-molecular-weight cysteine-rich 67 Predicted to encode a PR (pathogenesis-related) protein. Belongs to the plant defensin (PDF) family with the following members: At1g75830/PDF1.1, At5g44420/PDF1.2a, At2g26020/PDF1.2b, At5g44430/PDF1.2c, At2g26010/PDF1.3, At1g19610/PDF1.4, At1g55010/PDF1.5, At2g02120/PDF2.1, At2g02100/PDF2.2, At2g02130/PDF2.3, At1g61070/PDF2.4, At5g6…
AT1G76180	9	0.0707169	0	-0.0227354	1	-0.455836	0.000297745	142.615	138.674	151.052	140.373	135.471	149.835	154.015	150.587	137.726	95.798	128.436	98.3503	AT1G76180.1 protein_coding Dehydrin family protein Encodes a dehydrin protein whose expression is induced early on in response to dehydration stress. This gene's expression to cold occurs in two waves, with early induction occurring within 1 h and secondary induction occurring 5 h after the beginning of cold stress. Expression is also induced in response to ABA but not in response to 2,4-D, BA, a…
AT1G76210	9	0.0846372	0	-0.756643	0.67186	-1.76897	0.00959801	0.9916	0.8441	0.605087	0.780186	0.275348	0.384193	0.884506	0.787591	1.0236	0.161821	0.186589	0.44302	AT1G76210.1 protein_coding Arabidopsis protein of unknown function (DUF241) Arabidopsis protein of unknown function (DUF241); CONTAINS InterPro DOMAIN/s: Protein of unknown function DUF241, plant (InterPro:IPR004320); BEST Arabidopsis thaliana protein match is: Arabidopsis protein of unknown function (DUF241) (TAIR:AT1G20520.1); Has 440 Blast hits to 428 proteins in 13 species: Archae - 0; Bacter…
AT1G76240	8	0.000324064	0	-0.385868	0.0410599	-0.622385	8.39497e-06	23.915	17.3644	20.628	14.9436	16.1904	16.2642	23.2183	21.1074	25.1807	13.9705	15.4869	15.7588	AT1G76240.1 protein_coding Arabidopsis protein of unknown function (DUF241) Arabidopsis protein of unknown function (DUF241); FUNCTIONS IN: molecular_function unknown; LOCATED IN: chloroplast; EXPRESSED IN: 19 plant structures; EXPRESSED DURING: 9 growth stages; CONTAINS InterPro DOMAIN/s: Protein of unknown function DUF241, plant (InterPro:IPR004320); BEST Arabidopsis thaliana protein match is: …
AT1G76600	8	0.000533946	0	-0.792794	0.0294126	-1.28723	8.27117e-05	11.6075	10.0689	13.1469	8.16195	5.61709	6.33919	7.02077	3.15036	6.09045	1.72609	2.86103	2.08852	AT1G76600.1 protein_coding unknown protein; FUNCTIONS IN: molecular_function unknown; INVOLVED IN: N-terminal protein myristoylation; LOCATED IN: nucleolus, nucleus; EXPRESSED IN: 24 plant structures; EXPRESSED DURING: 15 growth stages; BEST Arabidopsis thaliana protein match is: unknown protein (TAIR:AT1G21010.1); Has 220 Blast hits to 220 proteins in 14 species: Archae - 0; Bacteria - 0; Metazo…
AT1G76650	8	0.0418262	0	-0.674923	0.00679939	-1.34601	6.36281e-07	12.5408	17.7864	17.4375	10.1424	8.37057	11.4618	4.25669	4.09547	5.4251	1.78003	2.42566	1.20248	AT1G76650.1 protein_coding calmodulin-like 38 calmodulin-like 38 (CML38); FUNCTIONS IN: calcium ion binding; INVOLVED IN: response to wounding; LOCATED IN: plasma membrane; EXPRESSED IN: 19 plant structures; EXPRESSED DURING: 12 growth stages; CONTAINS InterPro DOMAIN/s: EF-Hand 1, calcium-binding site (InterPro:IPR018247), EF-HAND 2 (InterPro:IPR018249), Calcium-binding EF-hand (InterPro:IPR0020…
AT1G76930	9	0.0864496	0	-0.239954	0.29158	-0.558466	2.40833e-06	603.359	580.44	677.807	461.99	573.935	540.432	695.277	608.02	572.553	427.477	452.168	394.034	AT1G76930.1 protein_coding extensin 4 Encodes an Arabidopsis extensin gene that belongs to cell-wall hydroxyproline-rich glycoproteins. The cross-link of extensins enforces cell wall strength. Transgenic plants overexpressing this gene show an increase in stem thickness. extensin 4 (EXT4); FUNCTIONS IN: structural constituent of cell wall; INVOLVED IN: response to jasmonic acid stimulus, response…
AT1G77530	1	0.0647456	0	0.0211616	1	1.19877	0.00123193	0.9916	1.02498	1.32019	0.960229	1.04632	1.40871	0.66338	1.10263	1.43305	2.69702	2.55005	2.15181	AT1G77530.1 protein_coding O-methyltransferase family protein O-methyltransferase family protein; CONTAINS InterPro DOMAIN/s: Winged helix-turn-helix transcription repressor DNA-binding (InterPro:IPR011991), Plant methyltransferase dimerisation (InterPro:IPR012967), O-methyltransferase, family 2 (InterPro:IPR001077), O-methyltransferase, COMT, eukaryota (InterPro:IPR016461); BEST Arabidopsis thal…
AT1G77640	8	0.0466394	0	-1.51399	2.30399e-06	-1.97152	1.94183e-07	5.01633	3.49699	4.12559	1.62039	1.21153	1.60081	2.87465	2.04774	2.40547	0.431523	1.11954	0.316443	AT1G77640.1 protein_coding Integrase-type DNA-binding superfamily protein encodes a member of the DREB subfamily A-5 of ERF/AP2 transcription factor family. The protein contains one AP2 domain. There are 15 members in this subfamily including RAP2.1, RAP2.9 and RAP2.10. Integrase-type DNA-binding superfamily protein; FUNCTIONS IN: DNA binding, sequence-specific DNA binding transcription factor ac…
AT1G78070	4	0.0512366	0	-0.601471	8.59157e-05	-0.0707373	1	15.5739	19.354	17.4925	10.2024	13.0515	11.2056	13.7098	12.6015	14.5352	13.7008	13.4344	11.7084	AT1G78070.1 protein_coding Transducin/WD40 repeat-like superfamily protein Transducin/WD40 repeat-like superfamily protein; CONTAINS InterPro DOMAIN/s: WD40 repeat 2 (InterPro:IPR019782), WD40 repeat-like-containing domain (InterPro:IPR011046), WD40 repeat, conserved site (InterPro:IPR019775), WD40-repeat-containing domain (InterPro:IPR017986), WD40/YVTN repeat-like-containing domain (InterPro:IP…
AT1G78260	3	0.0150091	0	0.416699	1.56384e-05	0.180233	0.316433	45.9636	49.5608	42.1911	59.1141	58.7041	66.0172	46.4366	47.728	43.8614	51.0815	52.9913	52.3396	AT1G78260.1 protein_coding RNA-binding (RRM/RBD/RNP motifs) family protein RNA-binding (RRM/RBD/RNP motifs) family protein; FUNCTIONS IN: RNA binding, nucleotide binding, nucleic acid binding; INVOLVED IN: biological_process unknown; LOCATED IN: cellular_component unknown; EXPRESSED IN: 21 plant structures; EXPRESSED DURING: 11 growth stages; CONTAINS InterPro DOMAIN/s: RNA recognition motif, RNP…
AT1G78340	3	0.0051754	0	1.0488	0.00526381	0.328795	0.909522	2.09986	2.71318	2.64038	5.52132	5.17654	4.73838	1.32676	1.57518	1.79131	1.61821	3.23421	1.0759	AT1G78340.1 protein_coding glutathione S-transferase TAU 22 Encodes glutathione transferase belonging to the tau class of GSTs. Naming convention according to Wagner et al. (2002). glutathione S-transferase TAU 22 (GSTU22); CONTAINS InterPro DOMAIN/s: Thioredoxin fold (InterPro:IPR012335), Glutathione S-transferase, C-terminal (InterPro:IPR004046), Glutathione S-transferase, C-terminal-like (Inte…
AT1G78850	8	0.0261705	0	-0.270941	0.312349	-0.513296	0.00049194	237.867	208.131	256.282	174.462	225.014	182.492	215.598	235.28	260.2	142.295	176.576	179.486	AT1G78850.1 protein_coding D-mannose binding lectin protein with Apple-like carbohydrate-binding domain curculin-like (mannose-binding) lectin family protein, low similarity to ser/thr protein kinase from Zea mays (GI:2598067); contains Pfam lectin (probable mannose binding) domain PF01453 but not the protein kinase domain of the Z. mays protein D-mannose binding lectin protein with Apple-like ca…
AT1G78970	9	0.000648461	0	-0.166035	0.926895	-0.654252	9.04083e-05	15.6906	12.4203	13.917	13.1431	12.2254	12.1021	14.3179	12.4964	15.3541	7.38982	9.64044	9.87301	AT1G78970.1 protein_coding lupeol synthase 1 Lupeol synthase. Converts oxidosqualene to multiple triterpene alcohols and a triterpene diols. This conversion proceeds through the formation of a 17&#946;-dammarenyl cation. lupeol synthase 1 (LUP1); CONTAINS InterPro DOMAIN/s: Terpene synthase, conserved site (InterPro:IPR002365), Terpenoid cylases/protein prenyltransferase alpha-alpha toroid (Inter…
AT1G79245	4	0.0238	0	-0.469155	5.99456e-05	-0.173577	0.548511	321.862	358.622	396.662	270.905	262.406	244.795	273.423	333.466	301.4	274.233	249.097	282.014	AT1G79245.1 pseudogene pseudogene of unknown protein expressed protein, Several heterogeneous transcript sequences map to this position
AT1G80080	2	0.00176748	0	0.475285	0.0014703	0.61099	3.1147e-06	20.8819	21.6451	25.5787	29.1069	32.9316	32.7205	21.7257	22.105	26.1019	31.5551	34.83	40.6312	AT1G80080.1 protein_coding Leucine-rich repeat (LRR) family protein Encodes a transmembrane leucine-repeat containing receptor-like protein that is expressed in proliferative postprotodermal cells. Recessive mutation leads to disruption of asymmetric cell division during stomata development. TOO MANY MOUTHS (TMM); CONTAINS InterPro DOMAIN/s: Leucine-rich repeat (InterPro:IPR001611); BEST Arabidop…
AT1G80800	4	0.595256	0	-1.91139	0.000605854	0.803958	0.44108	1.9832	1.98967	2.69539	0.240057	1.10139	0.384193	0.552816	1.26015	1.58659	1.67215	2.73664	1.58221	AT1G80800.1 pseudogene pseudogene, 40S ribosomal protein S12 (RPS12B), similar to ribosomal protein S12 GB:AAD39838 GI:5106775 from (Hordeum vulgare); blastp match of 65% identity and 4.7e-12 P-value to GP|23617253|dbj|BAC20920.1||AP005764 putative 40S ribosomal protein S12 {Oryza sativa (japonica cultivar-group)}
AT1G80840	7	0.00114734	0	-1.92898	5.68169e-20	-1.64848	1.78679e-09	22.8651	18.5702	27.4489	6.7216	6.27793	5.05855	5.52816	3.93795	6.19281	0.970926	1.8037	2.27839	AT1G80840.1 protein_coding WRKY DNA-binding protein 40 Pathogen-induced transcription factor. Binds W-box sequences in vitro. Forms protein complexes with itself and with WRKY40 and WRKY60. Coexpression with WRKY18 or WRKY60 made plants more susceptible to both P. syringae and B. cinerea. WRKY18, WRKY40, and WRKY60 have partially redundant roles in response to the hemibiotrophic bacterial pathoge…
AT2G01150	7	0.0758748	0	-0.647703	0.00450205	-0.445643	0.169801	11.4909	15.7967	17.4375	11.6428	8.04015	8.90048	10.7799	8.716	10.5431	7.65953	7.09039	7.27818	AT2G01150.1 protein_coding RING-H2 finger protein 2B Encodes a RING-H2 finger protein that is expressed in vascular tissue, root tips, embryos and pistils. RING-H2 finger protein 2B (RHA2B); CONTAINS InterPro DOMAIN/s: Zinc finger, RING-type (InterPro:IPR001841), Zinc finger, C3HC4 RING-type (InterPro:IPR018957); BEST Arabidopsis thaliana protein match is: RING-H2 finger A2A (TAIR:AT1G15100.1); H…
AT2G01180	4	0.00776897	0	-0.713424	1.82474e-12	-0.157435	0.666787	22.1652	24.1172	24.5885	14.2834	14.7036	14.2152	15.0919	14.7542	15.2005	13.7008	13.3722	13.2906	AT2G01180.1 protein_coding phosphatidic acid phosphatase 1 Encodes phosphatidate phosphatase. Up-regulated by genotoxic stress (gamma ray or UV-B) and elicitor treatments with mastoparan and harpin. Expressed in roots and leaves. phosphatidic acid phosphatase 1 (PAP1); FUNCTIONS IN: phosphatidate phosphatase activity; INVOLVED IN: phospholipid metabolic process, response to stress; LOCATED IN: pl…
AT2G01520	4	0.801216	0	-2.97567	0.000149037	1.82009	8.75767e-05	1.39991	0.964686	0.605087	0.0600143	0.110139	0.192097	4.42253	4.56803	7.67703	15.5348	9.39166	34.0492	AT2G01520.1 protein_coding MLP-like protein 328 MLP-like protein 328 (MLP328); FUNCTIONS IN: copper ion binding; INVOLVED IN: response to zinc ion; LOCATED IN: cellular_component unknown; EXPRESSED IN: 13 plant structures; EXPRESSED DURING: 7 growth stages; CONTAINS InterPro DOMAIN/s: Bet v I allergen (InterPro:IPR000916); BEST Arabidopsis thaliana protein match is: Polyketide cyclase/dehydrase a…
AT2G01880	2	0.00125931	0	0.886777	1.43521e-09	1.17465	1.15711e-19	7.29117	9.70715	8.3612	13.6232	16.4658	16.7764	10.4482	9.39858	9.26362	21.738	23.759	20.189	AT2G01880.1 protein_coding purple acid phosphatase 7 purple acid phosphatase 7 (PAP7); FUNCTIONS IN: protein serine/threonine phosphatase activity, acid phosphatase activity; LOCATED IN: endomembrane system; EXPRESSED IN: 7 plant structures; CONTAINS InterPro DOMAIN/s: Metallophosphoesterase (InterPro:IPR004843); BEST Arabidopsis thaliana protein match is: purple acid phosphatase 17 (TAIR:AT3G177…
AT2G02100	9	0.00548031	0	-0.126091	0.827493	-0.436381	6.41838e-05	139.757	140.543	143.736	141.334	123.08	124.158	196.029	158.831	163.93	123.146	134.78	125.438	AT2G02100.1 protein_coding low-molecular-weight cysteine-rich 69 Predicted to encode a PR (pathogenesis-related) protein. Belongs to the plant defensin (PDF) family with the following members: At1g75830/PDF1.1, At5g44420/PDF1.2a, At2g26020/PDF1.2b, At5g44430/PDF1.2c, At2g26010/PDF1.3, At1g19610/PDF1.4, At1g55010/PDF1.5, At2g02120/PDF2.1, At2g02100/PDF2.2, At2g02130/PDF2.3, At1g61070/PDF2.4, At5g6…
AT2G03370	3	0.148887	0	1.04644	0.00229114	0.0976481	1	1.45823	1.50732	1.87027	4.08097	3.2491	2.68935	1.99014	1.83771	2.20075	1.67215	2.79884	2.02523	AT2G03370.1 protein_coding Glycosyltransferase family 61 protein Glycosyltransferase family 61 protein; FUNCTIONS IN: transferase activity, transferring glycosyl groups; INVOLVED IN: biological_process unknown; LOCATED IN: endomembrane system; CONTAINS InterPro DOMAIN/s: Glycosyltransferase AER61, uncharacterised (InterPro:IPR007657); BEST Arabidopsis thaliana protein match is: Glycosyltransferas…
AT2G03430	3	0.0164443	0	0.489399	0.00528742	0.213449	0.635763	8.63275	8.5013	9.13131	13.4432	12.2254	11.2056	9.89541	8.13844	8.03529	10.6262	10.2624	9.24012	AT2G03430.1 protein_coding Ankyrin repeat family protein Ankyrin repeat family protein; INVOLVED IN: biological_process unknown; LOCATED IN: cell wall; EXPRESSED IN: 25 plant structures; EXPRESSED DURING: 13 growth stages; CONTAINS InterPro DOMAIN/s: Ankyrin repeat-containing domain (InterPro:IPR020683), Ankyrin repeat (InterPro:IPR002110); BEST Arabidopsis thaliana protein match is: ankyrin repe…
AT2G04050	1	0.147896	0	-0.102787	1	1.0634	0.00824515	3.73308	3.61757	6.38092	4.38104	4.5157	3.90597	5.4176	3.36039	3.42907	6.20314	12.9369	6.39214	AT2G04050.1 protein_coding MATE efflux family protein MATE efflux family protein; FUNCTIONS IN: antiporter activity, drug transmembrane transporter activity, transporter activity; INVOLVED IN: drug transmembrane transport, transmembrane transport; LOCATED IN: membrane; EXPRESSED IN: stem, leaf whorl, stamen; EXPRESSED DURING: 4 anthesis, petal differentiation and expansion stage; CONTAINS InterPr…
AT2G04500	8	0.0642311	0	-0.663409	0.0102807	-0.836018	0.000605041	6.82454	5.9087	6.16088	3.72089	4.57077	3.5858	6.24683	5.14559	4.35032	3.23642	2.86103	2.65812	AT2G04500.1 protein_coding Cysteine/Histidine-rich C1 domain family protein Cysteine/Histidine-rich C1 domain family protein; FUNCTIONS IN: zinc ion binding; INVOLVED IN: biological_process unknown; LOCATED IN: intracellular; EXPRESSED IN: root; CONTAINS InterPro DOMAIN/s: Zinc finger, C2H2-like (InterPro:IPR015880), DC1 (InterPro:IPR004146), Zinc finger, PHD-type (InterPro:IPR001965), Zinc finge…
AT2G05440	9	0.000540601	0	-0.172342	0.886865	-0.684797	9.11665e-07	18.4904	15.3747	19.2528	16.2039	14.8688	16.1361	45.3309	38.1194	49.0818	32.4721	24.8786	24.9357	AT2G05440.1 protein_coding GLYCINE RICH PROTEIN 9 GLYCINE RICH PROTEIN 9 (GRP9); FUNCTIONS IN: molecular_function unknown; INVOLVED IN: biological_process unknown; LOCATED IN: endomembrane system; CONTAINS InterPro DOMAIN/s: Glycine rich protein (InterPro:IPR010800); BEST Arabidopsis thaliana protein match is: Glycine-rich protein family (TAIR:AT2G05510.1); Has 109633 Blast hits to 26829 proteins…
AT2G05510	9	0.0641005	0	-0.090563	1	-1.51267	0.00985267	0.524964	1.26615	0.770111	1.44034	0.330417	0.640322	2.1007	2.5728	1.63777	0.809105	0.559768	0.822751	AT2G05510.1 protein_coding Glycine-rich protein family Glycine-rich protein family; FUNCTIONS IN: molecular_function unknown; INVOLVED IN: biological_process unknown; LOCATED IN: endomembrane system; CONTAINS InterPro DOMAIN/s: Glycine rich protein (InterPro:IPR010800); BEST Arabidopsis thaliana protein match is: GLYCINE RICH PROTEIN 9 (TAIR:AT2G05440.1); Has 96640 Blast hits to 23865 proteins in…
AT2G05940	7	0.17285	0	-0.500507	0.00944209	-0.2995	0.33939	23.4484	23.3333	23.0483	15.9038	18.9439	14.4073	21.9468	16.0669	19.8579	13.4851	18.5345	15.0627	AT2G05940.1 protein_coding Protein kinase superfamily protein Protein kinase superfamily protein; FUNCTIONS IN: protein serine/threonine kinase activity, protein kinase activity, kinase activity, ATP binding; INVOLVED IN: protein amino acid phosphorylation; LOCATED IN: cellular_component unknown; EXPRESSED IN: 22 plant structures; EXPRESSED DURING: 13 growth stages; CONTAINS InterPro DOMAIN/s: Pr…
AT2G11810	3	0.00494158	0	2.16988	0.000843517	0.865535	0.554742	1.04993	0.542636	1.32019	2.40057	3.74473	7.10758	1.2162	0.892603	2.91727	1.45639	4.54034	3.22771	AT2G11810.1 protein_coding monogalactosyldiacylglycerol synthase type C MGD3 is the major enzyme for galactolipid metabolism during phosphate starvation. Does not contribute to galactolipid synthesis under P1-sufficient conditions. monogalactosyldiacylglycerol synthase type C (MGDC); CONTAINS InterPro DOMAIN/s: Glycosyl transferase, family 28, C-terminal (InterPro:IPR007235), Monogalactosyldiacyl…
AT2G15090	9	0.0389142	0	-0.0598537	1	-0.583114	1.56077e-09	91.9271	87.3644	85.9223	85.4604	79.7407	89.325	75.1278	70.5156	75.1837	42.9365	55.2304	49.4283	AT2G15090.1 protein_coding 3-ketoacyl-CoA synthase 8 Encodes KCS8, a member of the 3-ketoacyl-CoA synthase family involved in the biosynthesis of VLCFA (very long chain fatty acids). 3-ketoacyl-CoA synthase 8 (KCS8); FUNCTIONS IN: transferase activity, transferring acyl groups other than amino-acyl groups, catalytic activity, acyltransferase activity; INVOLVED IN: fatty acid elongation, very long…
AT2G15300	6	0.027469	0	0.830961	8.76738e-05	-0.204037	0.909522	3.67475	3.07494	3.52051	5.40129	6.55327	6.33919	3.98028	3.25538	3.68498	2.96672	3.60739	2.91127	AT2G15300.1 protein_coding Leucine-rich repeat protein kinase family protein Leucine-rich repeat protein kinase family protein; FUNCTIONS IN: protein serine/threonine kinase activity, kinase activity, ATP binding; INVOLVED IN: transmembrane receptor protein tyrosine kinase signaling pathway, protein amino acid phosphorylation; LOCATED IN: endomembrane system; EXPRESSED IN: root; CONTAINS InterPro…
AT2G15490	3	0.0628656	0	1.25333	7.73754e-10	0.642604	0.080166	5.24964	4.28079	3.96057	11.2227	12.2805	8.58032	2.65352	2.25776	2.04721	4.09946	3.60739	3.10114	AT2G15490.1 protein_coding UDP-glycosyltransferase 73B4 UDP-glycosyltransferase 73B4 (UGT73B4); FUNCTIONS IN: quercetin 3-O-glucosyltransferase activity, UDP-glycosyltransferase activity, quercetin 7-O-glucosyltransferase activity, UDP-glucosyltransferase activity, transferase activity, transferring glycosyl groups; INVOLVED IN: response to other organism; LOCATED IN: endomembrane system; EXPRESS…
AT2G15820	6	0.0201491	0	0.321432	0.0024453	-0.0874743	0.900671	35.4059	33.5228	32.5097	42.01	43.1194	41.5569	47.8739	43.7375	50.6172	45.3099	43.5375	44.9981	AT2G15820.1 protein_coding endonucleases Encodes a protein that promotes splicing of type II introns. otp51 mutants fail to splice intron 2 of plastid ycf3 transcripts, a factor required for the assembly of Photosystem I. Therefore, homozygous otp51 mutants have profound photosynthetic defects and can only survive in sucrose-supplemented in vitro cultures under low light conditions. OTP51 may als…
AT2G16005	1	0.00905178	0	0.595276	0.818894	4.08361	6.49181e-24	1.22492	0.663222	1.21017	0.8402	1.21153	2.68935	2.15598	3.20287	2.09839	30.9617	25.2517	70.63	AT2G16005.1 protein_coding MD-2-related lipid recognition domain-containing protein MD-2-related lipid recognition domain-containing protein; FUNCTIONS IN: molecular_function unknown; INVOLVED IN: biological_process unknown; LOCATED IN: endomembrane system; EXPRESSED IN: root; CONTAINS InterPro DOMAIN/s: MD-2-related lipid-recognition (InterPro:IPR003172); BEST Arabidopsis thaliana protein match …
AT2G16060	7	0.0992476	0	-0.639027	0.0340918	-0.726349	0.00998512	67.4871	106.718	107.815	71.9572	54.0783	55.0677	29.9074	31.3461	21.6492	18.07	20.4004	11.5818	AT2G16060.1 protein_coding hemoglobin 1 Encodes a class 1 nonsymbiotic hemoglobin induced by low oxygen levels with very high oxygen affinity. It is not likely to be a hemoglobin transporter because of its extremely high affinity for oxygen. hemoglobin 1 (HB1); FUNCTIONS IN: oxygen binding; INVOLVED IN: response to hypoxia; LOCATED IN: cell wall, plasma membrane; EXPRESSED IN: 22 plant structures…
AT2G16600	9	0.066741	0	-0.135497	0.704571	-0.332643	0.00210444	297.713	284.703	291.212	256.381	248.639	290.45	354.632	323.962	328.782	260.801	286.352	252.774	AT2G16600.1 protein_coding rotamase CYP 3 Encodes cytosolic cyclophilin ROC3. rotamase CYP 3 (ROC3); FUNCTIONS IN: peptidyl-prolyl cis-trans isomerase activity; INVOLVED IN: protein folding, signal transduction; LOCATED IN: cytosol, chloroplast, plasma membrane; EXPRESSED IN: 26 plant structures; EXPRESSED DURING: 14 growth stages; CONTAINS InterPro DOMAIN/s: Cyclophilin-like (InterPro:IPR015891)…
AT2G16760	1	0.0503514	0	0.253625	0.892774	0.721483	0.00232296	3.14979	3.19552	3.57551	3.60086	3.90994	4.35419	3.925	3.4654	3.27553	4.80069	6.71721	6.13899	AT2G16760.1 protein_coding Calcium-dependent phosphotriesterase superfamily protein Calcium-dependent phosphotriesterase superfamily protein; FUNCTIONS IN: molecular_function unknown; LOCATED IN: endoplasmic reticulum; EXPRESSED IN: 10 plant structures; EXPRESSED DURING: 6 growth stages; CONTAINS InterPro DOMAIN/s: SMP-30/Gluconolaconase/LRE-like region (InterPro:IPR013658), Six-bladed beta-prope…
AT2G16970	3	0.0512669	0	1.13742	0.00120562	0.23756	0.959634	1.04993	1.86908	1.15517	2.5206	2.86362	3.5858	2.48767	1.89022	2.71255	3.12854	2.42566	2.78469	AT2G16970.1 protein_coding Major facilitator superfamily protein maternal effect embryo arrest 15 (MEE15); FUNCTIONS IN: tetracycline transporter activity; INVOLVED IN: embryo development ending in seed dormancy; LOCATED IN: integral to membrane; EXPRESSED IN: 22 plant structures; EXPRESSED DURING: 13 growth stages; CONTAINS InterPro DOMAIN/s: Tetracycline resistance protein, TetA (InterPro:IPR00…
AT2G17070	9	0.0700341	0	-0.0600719	1	-1.18043	0.00102973	2.56649	2.23084	1.26518	1.98047	1.65209	2.1771	2.76408	2.41528	2.81491	1.07881	1.24393	1.20248	AT2G17070.1 protein_coding Arabidopsis protein of unknown function (DUF241) Arabidopsis protein of unknown function (DUF241); CONTAINS InterPro DOMAIN/s: Protein of unknown function DUF241, plant (InterPro:IPR004320); BEST Arabidopsis thaliana protein match is: Arabidopsis protein of unknown function (DUF241) (TAIR:AT2G17080.1); Has 605 Blast hits to 593 proteins in 45 species: Archae - 0; Bacter…
AT2G17080	9	0.0567536	0	-0.458779	0.3436	-1.16235	1.53301e-06	5.9496	4.09992	5.66581	4.02096	3.35924	4.09806	6.68908	4.93557	6.29517	2.37337	3.23421	2.40496	AT2G17080.1 protein_coding Arabidopsis protein of unknown function (DUF241) Arabidopsis protein of unknown function (DUF241); FUNCTIONS IN: molecular_function unknown; INVOLVED IN: biological_process unknown; LOCATED IN: chloroplast; EXPRESSED IN: root; CONTAINS InterPro DOMAIN/s: Protein of unknown function DUF241, plant (InterPro:IPR004320); BEST Arabidopsis thaliana protein match is: Arabidops…
AT2G17500	2	0.0993469	0	0.329315	0.132024	0.588899	1.30268e-05	27.0065	25.7451	26.8989	25.7461	35.0793	39.3158	39.8581	35.9666	38.5387	52.6458	60.2061	59.238	AT2G17500.1 protein_coding Auxin efflux carrier family protein Auxin efflux carrier family protein; FUNCTIONS IN: auxin:hydrogen symporter activity; INVOLVED IN: auxin polar transport, transmembrane transport; LOCATED IN: endomembrane system, integral to membrane; EXPRESSED IN: 19 plant structures; EXPRESSED DURING: 13 growth stages; CONTAINS InterPro DOMAIN/s: Auxin efflux carrier (InterPro:IPR0…
AT2G18210	8	0.000614825	0	-0.660304	0.0489009	-1.07429	0.000300591	4.89967	4.64255	6.60095	3.3608	3.41431	3.45774	4.36725	2.88783	3.78734	1.94185	1.7415	1.51892	AT2G18210.1 protein_coding unknown protein; BEST Arabidopsis thaliana protein match is: unknown protein (TAIR:AT4G36500.1); Has 50 Blast hits to 50 proteins in 7 species: Archae - 0; Bacteria - 0; Metazoa - 0; Fungi - 0; Plants - 50; Viruses - 0; Other Eukaryotes - 0 (source: NCBI BLink).
AT2G18690	4	0.0516168	0	-0.837657	1.987e-10	-0.34948	0.0803716	19.3654	21.4643	24.2035	11.7628	10.7936	13.959	15.7	16.3294	15.8147	12.5681	11.6307	13.3539	AT2G18690.1 protein_coding unknown protein; FUNCTIONS IN: molecular_function unknown; INVOLVED IN: biological_process unknown; LOCATED IN: membrane; EXPRESSED IN: 17 plant structures; EXPRESSED DURING: 9 growth stages; CONTAINS InterPro DOMAIN/s: Protein of unknown function DUF975 (InterPro:IPR010380); BEST Arabidopsis thaliana protein match is: unknown protein (TAIR:AT2G18680.1); Has 213 Blast h…
AT2G18800	6	0.0463221	0	0.757984	0.00304627	-0.599245	0.0433195	2.9748	4.2205	3.19046	4.92117	7.0489	5.50677	5.03063	5.46063	5.11802	3.3443	3.66959	3.291	AT2G18800.1 protein_coding xyloglucan endotransglucosylase/hydrolase 21 xyloglucan endotransglucosylase/hydrolase 21 (XTH21); FUNCTIONS IN: hydrolase activity, acting on glycosyl bonds, xyloglucan endotransglucosylase activity; INVOLVED IN: primary root development, cell wall modification; LOCATED IN: endomembrane system, apoplast, cell wall; EXPRESSED IN: stem, root, flower, leaf; CONTAINS Inter…
AT2G18980	6	0.101689	0	0.366783	6.26075e-05	-0.0338796	1	36.2225	36.839	37.7904	46.211	48.3511	48.4084	38.863	39.222	39.4599	35.8164	41.3606	37.7832	AT2G18980.1 protein_coding Peroxidase superfamily protein Peroxidase superfamily protein; FUNCTIONS IN: peroxidase activity, heme binding; INVOLVED IN: oxidation reduction, response to oxidative stress; LOCATED IN: endomembrane system; EXPRESSED IN: 6 plant structures; EXPRESSED DURING: LP.04 four leaves visible, petal differentiation and expansion stage; CONTAINS InterPro DOMAIN/s: Haem peroxida…
AT2G18990	9	0.104678	0	-0.0012899	1	-0.375678	0.00507501	20.0653	18.9923	20.2429	20.2848	19.8801	19.0816	21.0623	20.1623	19.7044	14.8336	17.7882	14.3665	AT2G18990.1 protein_coding thioredoxin domain-containing protein 9 homolog thioredoxin domain-containing protein 9 homolog (TXND9); INVOLVED IN: cell redox homeostasis; LOCATED IN: cellular_component unknown; EXPRESSED IN: 23 plant structures; EXPRESSED DURING: 15 growth stages; CONTAINS InterPro DOMAIN/s: Thioredoxin fold (InterPro:IPR012335), Thioredoxin-like fold (InterPro:IPR012336), Thioredo…
AT2G19060	2	0.17386	0	1.63199	3.28409e-09	1.50852	1.2583e-11	1.04993	0.783808	1.21017	3.18076	2.86362	3.52177	1.71373	1.83771	1.38187	4.53099	4.78912	4.74664	AT2G19060.1 protein_coding SGNH hydrolase-type esterase superfamily protein SGNH hydrolase-type esterase superfamily protein; FUNCTIONS IN: lipase activity, hydrolase activity, acting on ester bonds; INVOLVED IN: lipid metabolic process; LOCATED IN: endomembrane system; EXPRESSED IN: root; CONTAINS InterPro DOMAIN/s: Lipase, GDSL (InterPro:IPR001087), Esterase, SGNH hydrolase-type (InterPro:IPR01…
AT2G19880	3	0.0595506	0	0.285129	0.00491432	0.0560575	1	50.8049	50.7063	49.9472	61.7547	62.6141	60.1263	49.3665	53.3461	53.0739	50.0027	55.2304	56.9597	AT2G19880.1 protein_coding Nucleotide-diphospho-sugar transferases superfamily protein Nucleotide-diphospho-sugar transferases superfamily protein; FUNCTIONS IN: ceramide glucosyltransferase activity; INVOLVED IN: biological_process unknown; LOCATED IN: endomembrane system; EXPRESSED IN: 24 plant structures; EXPRESSED DURING: 15 growth stages; CONTAINS InterPro DOMAIN/s: Glycosyl transferase, fam…
AT2G20800	2	0.00323097	0	1.57935	0.025241	1.99338	0.00973535	0.349976	0.120586	0.440063	0.780186	0.936182	1.08855	0.221127	0.157518	0.10236	0.647284	0.87075	0.44302	AT2G20800.1 protein_coding NAD(P)H dehydrogenase B4 NAD(P)H dehydrogenase B4 (NDB4); FUNCTIONS IN: NADH dehydrogenase activity; INVOLVED IN: oxidation reduction; LOCATED IN: extrinsic to mitochondrial inner membrane, mitochondrion, plastid; EXPRESSED IN: 7 plant structures; CONTAINS InterPro DOMAIN/s: Pyridine nucleotide-disulphide oxidoreductase, class-II (InterPro:IPR000103), FAD-dependent pyri…
AT2G20875	2	0.0246011	0	0.793195	0.00204735	0.912924	3.12541e-05	4.3747	3.73816	3.02543	6.42153	6.99383	5.82693	3.81443	3.83294	5.52746	9.38562	7.71235	7.7212	AT2G20875.1 protein_coding epidermal patterning factor 1 Encodes a secretory peptide EPF1 involved in stomatal development. EPF1 is related to EPF2 which controls asymmetric cell divisions during stomatal devlopment. EPIDERMAL PATTERNING FACTOR 1 (EPF1); BEST Arabidopsis thaliana protein match is: unknown protein (TAIR:AT1G71866.1); Has 74 Blast hits to 74 proteins in 11 species: Archae - 0; Bact…
AT2G21045	1	0.00289851	0	0.116735	1	0.632808	1.04358e-05	35.5226	35.3919	39.8807	45.4908	36.7314	37.9711	33.3901	31.0311	29.6845	56.7992	50.1925	38.7326	AT2G21045.1 protein_coding Rhodanese/Cell cycle control phosphatase superfamily protein Rhodanese/Cell cycle control phosphatase superfamily protein; CONTAINS InterPro DOMAIN/s: Rhodanese-like (InterPro:IPR001763); BEST Arabidopsis thaliana protein match is: sulfurtransferase 18 (TAIR:AT5G66170.3); Has 3150 Blast hits to 3144 proteins in 1047 species: Archae - 52; Bacteria - 2382; Metazoa - 28; F…
AT2G21060	9	0.0428092	0	-0.215624	0.540388	-0.575104	2.08353e-05	34.6477	36.839	32.5097	32.5878	26.158	30.8635	39.0841	31.0311	33.9837	26.5926	21.2712	21.8345	AT2G21060.1 protein_coding glycine-rich protein 2B glycine-rich protein (AtGRP2b) glycine-rich protein 2B (GRP2B); FUNCTIONS IN: DNA binding, zinc ion binding, nucleic acid binding; INVOLVED IN: regulation of transcription, DNA-dependent; LOCATED IN: cellular_component unknown; EXPRESSED IN: 22 plant structures; EXPRESSED DURING: 13 growth stages; CONTAINS InterPro DOMAIN/s: Nucleic acid-binding,…
AT2G21080	1	0.108217	0	-0.031709	1	0.686671	1.79524e-05	7.40783	5.54695	5.88585	6.24149	6.22286	5.955	7.07605	7.61338	6.70461	12.3523	10.449	11.5818	AT2G21080.1 protein_coding unknown protein; FUNCTIONS IN: molecular_function unknown; INVOLVED IN: biological_process unknown; LOCATED IN: vacuole; EXPRESSED IN: 15 plant structures; EXPRESSED DURING: 9 growth stages; CONTAINS InterPro DOMAIN/s: Protein of unknown function DUF3537 (InterPro:IPR021924); BEST Arabidopsis thaliana protein match is: Protein of unknown function (DUF3537) (TAIR:AT3G203…
AT2G21880	3	0.37942	0	0.72083	0.000311881	0.539184	0.00821385	4.49136	3.61757	4.07058	7.02167	6.55327	6.53129	5.85985	5.40812	4.6574	7.33588	8.27212	7.53133	AT2G21880.1 protein_coding RAB GTPase homolog 7A RAB GTPase homolog 7A (RAB7A); FUNCTIONS IN: GTP binding; INVOLVED IN: protein transport, small GTPase mediated signal transduction; EXPRESSED IN: 24 plant structures; EXPRESSED DURING: 14 growth stages; CONTAINS InterPro DOMAIN/s: Ras GTPase (InterPro:IPR001806), Small GTP-binding protein (InterPro:IPR005225), Small GTPase (InterPro:IPR020851), Ra…
AT2G21970	4	0.0265772	0	-0.418037	0.00359504	-0.0689312	1	28.2898	33.9449	31.5745	23.1655	22.8539	24.2042	38.5313	36.6492	40.9442	31.3393	38.0642	41.5173	AT2G21970.1 protein_coding stress enhanced protein 2 stress enhanced protein 2 (SEP2) chlorophyll a/b-binding protein stress enhanced protein 2 (SEP2); Has 34 Blast hits to 34 proteins in 10 species: Archae - 0; Bacteria - 0; Metazoa - 0; Fungi - 0; Plants - 34; Viruses - 0; Other Eukaryotes - 0 (source: NCBI BLink).
AT2G22470	6	0.157658	0	0.373914	0.00229797	-0.00863444	1	80.8445	93.876	91.5331	114.207	109.313	121.597	100.944	104.592	88.593	103.943	101.318	86.9584	AT2G22470.1 protein_coding arabinogalactan protein 2 Encodes arabinogalactan-protein (AGP2). arabinogalactan protein 2 (AGP2); BEST Arabidopsis thaliana protein match is: arabinogalactan protein 3 (TAIR:AT4G40090.1); Has 40526 Blast hits to 18637 proteins in 1352 species: Archae - 307; Bacteria - 12509; Metazoa - 8294; Fungi - 3358; Plants - 6174; Viruses - 1616; Other Eukaryotes - 8268 (source: …
AT2G22500	8	0.000242981	0	-0.403908	0.00206512	-0.649049	1.10769e-08	65.5622	55.0474	67.1646	48.4916	46.8642	46.6155	54.7841	43.265	50.6684	28.8581	33.8348	32.2138	AT2G22500.1 protein_coding uncoupling protein 5 Encodes one of the mitochondrial dicarboxylate carriers (DIC): DIC1 (AT2G22500), DIC2 (AT4G24570), DIC3 (AT5G09470). uncoupling protein 5 (UCP5); FUNCTIONS IN: binding, dicarboxylic acid transmembrane transporter activity; INVOLVED IN: transport, mitochondrial transport; LOCATED IN: mitochondrion, mitochondrial inner membrane, membrane; EXPRESSED IN…
AT2G22510	1	0.655183	0	-0.784658	0.142693	1.2441	2.41954e-05	2.56649	2.5323	2.42035	1.6804	1.15646	1.53677	1.87958	2.15275	2.76373	7.17406	4.66473	4.24033	AT2G22510.1 protein_coding hydroxyproline-rich glycoprotein family protein hydroxyproline-rich glycoprotein family protein; FUNCTIONS IN: molecular_function unknown; INVOLVED IN: biological_process unknown; LOCATED IN: endomembrane system; EXPRESSED IN: shoot apex, hypocotyl, root, leaf; BEST Arabidopsis thaliana protein match is: hydroxyproline-rich glycoprotein family protein (TAIR:AT4G38080.1)…
AT2G22590	9	0.00143554	0	-0.608245	0.280517	-2.30593	7.75066e-14	2.91647	4.16021	3.57551	2.64063	1.9825	2.36919	5.03063	3.15036	4.81094	1.07881	0.932946	0.569597	AT2G22590.1 protein_coding UDP-Glycosyltransferase superfamily protein UDP-Glycosyltransferase superfamily protein; FUNCTIONS IN: transferase activity, transferring glycosyl groups; INVOLVED IN: metabolic process; LOCATED IN: cellular_component unknown; CONTAINS InterPro DOMAIN/s: UDP-glucuronosyl/UDP-glucosyltransferase (InterPro:IPR002213); BEST Arabidopsis thaliana protein match is: UDP-Glycos…
AT2G22660	8	0.0712268	0	-0.146457	0.519884	-0.316429	0.000828469	62.5874	63.4281	67.9348	55.2132	61.3475	58.6535	70.7605	68.4154	74.109	54.264	57.5939	59.5545	AT2G22660.1 protein_coding Protein of unknown function (duplicated DUF1399) Protein of unknown function (duplicated DUF1399); FUNCTIONS IN: molecular_function unknown; INVOLVED IN: biological_process unknown; LOCATED IN: plasma membrane; EXPRESSED IN: 24 plant structures; EXPRESSED DURING: 13 growth stages; CONTAINS InterPro DOMAIN/s: Protein of unknown function DUF1399 (InterPro:IPR009836); BEST…
AT2G22680	7	0.0663878	0	-0.464555	0.00588595	-0.325012	0.184116	16.2156	21.3437	17.8776	12.0029	14.0427	14.0871	12.6042	13.9666	12.3856	9.92502	10.8222	10.3793	AT2G22680.1 protein_coding Zinc finger (C3HC4-type RING finger) family protein Zinc finger (C3HC4-type RING finger) family protein; FUNCTIONS IN: ubiquitin-protein ligase activity, zinc ion binding; EXPRESSED IN: 13 plant structures; EXPRESSED DURING: 6 growth stages; CONTAINS InterPro DOMAIN/s: Zinc finger, RING-type (InterPro:IPR001841), Zinc finger, C3HC4 RING-type (InterPro:IPR018957), von Wi…
AT2G22880	7	0.000270844	0	-1.63807	9.23075e-06	-1.43643	0.00739268	3.26645	2.23084	3.57551	0.960229	1.10139	0.832419	1.4926	0.945109	1.48423	0.269702	0.68416	0.506308	AT2G22880.1 protein_coding VQ motif-containing protein VQ motif-containing protein; FUNCTIONS IN: molecular_function unknown; INVOLVED IN: biological_process unknown; LOCATED IN: chloroplast; EXPRESSED IN: 8 plant structures; EXPRESSED DURING: LP.06 six leaves visible, LP.04 four leaves visible, LP.10 ten leaves visible, LP.08 eight leaves visible, LP.12 twelve leaves visible; CONTAINS InterPro D…
AT2G23050	8	0.0280718	0	-0.339102	0.204819	-0.646804	6.25822e-05	12.4825	17.7261	13.587	11.7028	11.2893	11.5898	16.087	14.9117	14.7399	10.6262	9.64044	8.86039	AT2G23050.1 protein_coding Phototropic-responsive NPH3 family protein A member of the NPY gene family (NPY1/AT4G31820, NPY2/AT2G14820, NPY3/AT5G67440, NPY4/AT2G23050, NPY5/AT4G37590). Involved in auxin-mediated organogenesis. NAKED PINS IN YUC MUTANTS 4 (NPY4); FUNCTIONS IN: signal transducer activity; INVOLVED IN: response to light stimulus; EXPRESSED IN: 6 plant structures; EXPRESSED DURING: D …
AT2G23120	8	0.0123226	0	-0.316531	0.0988095	-0.565908	1.34848e-05	76.2948	66.7442	70.3001	65.0555	47.0294	59.3579	78.4999	71.5132	62.6958	47.5754	50.5657	45.5044	AT2G23120.1 protein_coding Late embryogenesis abundant protein, group 6 Late embryogenesis abundant protein, group 6; FUNCTIONS IN: molecular_function unknown; INVOLVED IN: biological_process unknown; LOCATED IN: plasma membrane; EXPRESSED IN: 23 plant structures; EXPRESSED DURING: 14 growth stages; CONTAINS InterPro DOMAIN/s: Late embryogenesis abundant protein, group 6 (InterPro:IPR018930); BES…
AT2G23170	8	0.0533399	0	-0.687108	0.0217516	-0.883038	0.000895803	12.7158	17.7261	17.7676	11.9428	6.55327	11.5258	11.4986	13.074	10.1849	5.55585	5.78427	7.53133	AT2G23170.1 protein_coding Auxin-responsive GH3 family protein encodes an IAA-amido synthase that conjugates Asp and other amino acids to auxin in vitro. GH3.3; CONTAINS InterPro DOMAIN/s: GH3 auxin-responsive promoter (InterPro:IPR004993); BEST Arabidopsis thaliana protein match is: Auxin-responsive GH3 family protein (TAIR:AT4G37390.1); Has 1734 Blast hits to 1530 proteins in 236 species: Archa…
AT2G23320	7	0.194193	0	-0.887592	4.27096e-07	-0.517183	0.0201921	24.6733	31.7141	30.5294	17.2841	14.6485	15.0476	20.8965	24.8354	23.5429	11.4893	18.2857	18.7967	AT2G23320.1 protein_coding WRKY DNA-binding protein 15 Encodes WRKY DNA-binding protein 15 (WRKY15). WRKY DNA-binding protein 15 (WRKY15); CONTAINS InterPro DOMAIN/s: DNA-binding WRKY (InterPro:IPR003657), Transcription factor, WRKY, Zn-cluster (InterPro:IPR018872); BEST Arabidopsis thaliana protein match is: WRKY DNA-binding protein 11 (TAIR:AT4G31550.1); Has 3350 Blast hits to 2896 proteins in …
AT2G23620	2	0.144104	0	0.713966	5.26918e-07	0.681024	1.16312e-07	9.27437	9.58657	9.46136	14.2834	14.4833	17.801	12.2172	15.0692	12.7439	21.3064	20.7114	22.2143	AT2G23620.1 protein_coding methyl esterase 1 Encodes a protein shown to have carboxylesterase activity, methyl salicylate esterase activity, methyl jasmonate esterase activity, and methyl IAA esterase activity in vitro. MES1 appears to be involved in MeSA hydrolysis in planta. Expression of MES1 can restore systemic acquired resistance in SAR-deficient tobacco plants. This protein does not act on…
AT2G23630	2	0.188585	0	0.40074	0.00805347	0.365044	0.0212811	22.7485	26.1671	23.9284	31.2675	34.1982	30.6074	19.8461	23.6277	23.4405	29.9369	24.3188	31.9607	AT2G23630.1 protein_coding SKU5 similar 16 SKU5 similar 16 (sks16); FUNCTIONS IN: pectinesterase activity, copper ion binding; INVOLVED IN: oxidation reduction; LOCATED IN: endomembrane system; EXPRESSED IN: shoot apex, hypocotyl, root; CONTAINS InterPro DOMAIN/s: Multicopper oxidase, type 3 (InterPro:IPR011707), Cupredoxin (InterPro:IPR008972), Multicopper oxidase, type 2 (InterPro:IPR011706), M…
AT2G23810	7	0.0575763	0	-0.597858	0.000162237	-0.425204	0.039832	50.9799	45.702	58.4734	40.1496	31.2244	31.1837	25.8718	23.6802	27.1255	15.3191	19.965	21.9611	AT2G23810.1 protein_coding tetraspanin8 Member of TETRASPANIN family tetraspanin8 (TET8); FUNCTIONS IN: molecular_function unknown; INVOLVED IN: aging; LOCATED IN: plasma membrane, membrane; EXPRESSED IN: 25 plant structures; EXPRESSED DURING: 14 growth stages; CONTAINS InterPro DOMAIN/s: Tetraspanin (InterPro:IPR018499), Tetraspanin, conserved site (InterPro:IPR018503), Tetraspanin, subgroup (In…
AT2G24550	8	0.0971298	0	-0.351509	0.0430894	-0.421321	0.00564935	30.7396	28.2774	31.7396	20.0448	25.5523	25.5489	24.5451	27.5132	26.2043	18.3937	17.726	22.4041	AT2G24550.1 protein_coding unknown protein; BEST Arabidopsis thaliana protein match is: unknown protein (TAIR:AT4G31510.1); Has 219 Blast hits to 219 proteins in 33 species: Archae - 0; Bacteria - 0; Metazoa - 16; Fungi - 2; Plants - 184; Viruses - 0; Other Eukaryotes - 17 (source: NCBI BLink).
AT2G24600	4	0.0961776	0	-1.39632	8.92323e-05	-0.0733608	1	7.64115	7.71749	9.35134	3.54084	3.13896	2.68935	4.31197	6.66827	4.04324	2.48125	4.60253	7.27818	AT2G24600.1 protein_coding Ankyrin repeat family protein Ankyrin repeat family protein; CONTAINS InterPro DOMAIN/s: Ankyrin repeat-containing domain (InterPro:IPR020683), Ankyrin repeat (InterPro:IPR002110); BEST Arabidopsis thaliana protein match is: Ankyrin repeat family protein (TAIR:AT1G10340.1); Has 23294 Blast hits to 11989 proteins in 581 species: Archae - 40; Bacteria - 1638; Metazoa - 13…
AT2G25150	1	0.00203975	0	0.30455	0.971774	1.51205	3.54852e-06	2.44983	2.5323	4.1806	1.86044	3.57952	5.955	5.4176	3.51791	5.06684	13.4851	13.4344	13.0374	AT2G25150.1 protein_coding HXXXD-type acyl-transferase family protein HXXXD-type acyl-transferase family protein; FUNCTIONS IN: transferase activity, transferring acyl groups other than amino-acyl groups, transferase activity; INVOLVED IN: biological_process unknown; LOCATED IN: cellular_component unknown; EXPRESSED IN: 9 plant structures; EXPRESSED DURING: petal differentiation and expansion sta…
AT2G25250	9	0.049879	0	-0.231959	0.153415	-0.601999	6.79268e-10	51.9132	43.3506	45.9866	40.1496	39.3747	40.7885	45.9943	40.5872	41.6095	27.8871	26.6823	29.8722	AT2G25250.1 protein_coding unknown protein; FUNCTIONS IN: molecular_function unknown; INVOLVED IN: biological_process unknown; LOCATED IN: chloroplast; EXPRESSED IN: 23 plant structures; EXPRESSED DURING: 14 growth stages; BEST Arabidopsis thaliana protein match is: unknown protein (TAIR:AT4G32020.1); Has 30 Blast hits to 30 proteins in 7 species: Archae - 0; Bacteria - 0; Metazoa - 0; Fungi - 2;…
AT2G25460	4	0.116767	0	-1.58308	1.70345e-06	-0.0427413	1	5.01633	3.91904	7.59109	1.56037	2.14771	1.7929	1.93486	1.52268	2.09839	1.34851	1.8037	2.27839	AT2G25460.1 protein_coding CONTAINS InterPro DOMAIN/s: C2 calcium-dependent membrane targeting (InterPro:IPR000008); BEST Arabidopsis thaliana protein match is: unknown protein (TAIR:AT5G04860.1); Has 108 Blast hits to 69 proteins in 11 species: Archae - 0; Bacteria - 0; Metazoa - 0; Fungi - 0; Plants - 108; Viruses - 0; Other Eukaryotes - 0 (source: NCBI BLink).
AT2G25490	4	0.0762203	0	-0.465567	0.000167557	-0.0369712	1	241.659	228.209	273.059	185.444	186.576	165.972	158.658	174.583	185.324	174.065	146.535	184.866	AT2G25490.1 protein_coding EIN3-binding F box protein 1 Encodes an F-box protein involved in the ubiquitin/proteasome-dependent proteolysis of EIN3. EIN3-binding F box protein 1 (EBF1); CONTAINS InterPro DOMAIN/s: F-box domain, cyclin-like (InterPro:IPR001810), F-box domain, Skp2-like (InterPro:IPR022364), Leucine-rich repeat, cysteine-containing subtype (InterPro:IPR006553); BEST Arabidopsis tha…
AT2G25735	7	0.101762	0	-1.25839	0.0014703	-1.43512	0.000435008	3.49976	3.13523	2.75039	1.56037	1.48688	0.832419	2.48767	1.99523	2.86609	0.377582	1.18173	1.20248	AT2G25735.1 protein_coding unknown protein; Has 31 Blast hits to 31 proteins in 9 species: Archae - 0; Bacteria - 0; Metazoa - 0; Fungi - 0; Plants - 31; Viruses - 0; Other Eukaryotes - 0 (source: NCBI BLink).
AT2G25790	9	0.0690285	0	-0.260575	0.254282	-0.635415	1.00098e-07	17.6155	18.2687	18.0426	15.5437	14.9789	14.4713	18.5746	22.5776	21.6492	12.8917	12.8747	14.7462	AT2G25790.1 protein_coding Leucine-rich receptor-like protein kinase family protein Leucine-rich receptor-like protein kinase family protein; FUNCTIONS IN: protein serine/threonine kinase activity, kinase activity, ATP binding; INVOLVED IN: transmembrane receptor protein tyrosine kinase signaling pathway, protein amino acid phosphorylation; LOCATED IN: plasma membrane; EXPRESSED IN: 23 plant stru…
AT2G25980	9	0.049506	0	-0.254274	0.0757183	-0.660818	7.69391e-13	94.9602	106.357	94.1735	79.579	80.8971	87.2759	103.929	91.6231	92.4827	66.4005	56.5987	58.9849	AT2G25980.1 protein_coding Mannose-binding lectin superfamily protein Mannose-binding lectin superfamily protein; CONTAINS InterPro DOMAIN/s: Mannose-binding lectin (InterPro:IPR001229); BEST Arabidopsis thaliana protein match is: jacalin lectin family protein (TAIR:AT1G33790.1); Has 1842 Blast hits to 680 proteins in 37 species: Archae - 0; Bacteria - 4; Metazoa - 0; Fungi - 2; Plants - 1834; Vi…
AT2G26370	2	0.133666	0	1.08064	2.23698e-07	2.04868	2.67376e-31	4.89967	5.00431	3.74054	7.38176	9.08647	12.4223	4.69894	4.46301	4.96448	20.9828	19.9029	17.5942	AT2G26370.1 protein_coding MD-2-related lipid recognition domain-containing protein MD-2-related lipid recognition domain-containing protein; FUNCTIONS IN: molecular_function unknown; INVOLVED IN: biological_process unknown; LOCATED IN: endomembrane system; CONTAINS InterPro DOMAIN/s: MD-2-related lipid-recognition (InterPro:IPR003172); BEST Arabidopsis thaliana protein match is: MD-2-related lip…
AT2G26530	8	0.00337926	0	-1.17635	2.4717e-15	-1.98525	8.76077e-31	20.8819	21.1025	21.013	9.90236	9.41689	8.51629	12.2172	9.29357	13.5116	2.42731	3.29641	3.16443	AT2G26530.1 protein_coding Protein of unknown function (DUF1645) unknown function AR781; FUNCTIONS IN: molecular_function unknown; INVOLVED IN: biological_process unknown; LOCATED IN: plasma membrane; EXPRESSED IN: 21 plant structures; EXPRESSED DURING: 10 growth stages; CONTAINS InterPro DOMAIN/s: Protein of unknown function DUF1645 (InterPro:IPR012442); BEST Arabidopsis thaliana protein match i…
AT2G26870	9	0.0387602	0	-0.159505	0.847385	-0.43276	0.00679588	16.4489	17.5452	13.972	13.3832	15.3644	14.0871	17.1926	15.8043	18.4761	12.1366	12.3771	13.6703	AT2G26870.1 protein_coding non-specific phospholipase C2 non-specific phospholipase C2 (NPC2); FUNCTIONS IN: hydrolase activity, acting on ester bonds; INVOLVED IN: triglyceride biosynthetic process, phospholipid biosynthetic process; LOCATED IN: endomembrane system; EXPRESSED IN: 17 plant structures; EXPRESSED DURING: 12 growth stages; CONTAINS InterPro DOMAIN/s: Phosphoesterase (InterPro:IPR007…
AT2G27080	7	0.00175992	0	-0.538566	8.3083e-05	-0.456781	0.00538635	41.4722	34.5478	46.7567	30.0672	27.3696	27.1497	23.163	18.9022	21.5981	16.4518	15.7979	14.05	AT2G27080.1 protein_coding Late embryogenesis abundant (LEA) hydroxyproline-rich glycoprotein family Late embryogenesis abundant (LEA) hydroxyproline-rich glycoprotein family; CONTAINS InterPro DOMAIN/s: Late embryogenesis abundant protein, group 2 (InterPro:IPR004864); BEST Arabidopsis thaliana protein match is: Late embryogenesis abundant (LEA) hydroxyproline-rich glycoprotein family (TAIR:AT5G…
AT2G27830	8	0.0213834	0	-0.364144	0.0404732	-0.67752	1.40597e-06	19.832	23.9363	22.7733	19.0245	17.1266	15.4958	17.3032	14.8067	17.7595	10.4644	10.6978	9.99958	AT2G27830.1 protein_coding unknown protein; BEST Arabidopsis thaliana protein match is: unknown protein (TAIR:AT4G22758.1); Has 131 Blast hits to 131 proteins in 17 species: Archae - 0; Bacteria - 0; Metazoa - 0; Fungi - 0; Plants - 131; Viruses - 0; Other Eukaryotes - 0 (source: NCBI BLink).
AT2G28670	6	0.0722233	0	0.325101	0.00376241	-0.294284	0.015109	40.8889	40.758	38.0655	46.8112	51.4349	51.674	39.1947	38.9595	43.6567	31.0157	32.7153	35.758	AT2G28670.1 protein_coding Disease resistance-responsive (dirigent-like protein) family protein Disease resistance-responsive (dirigent-like protein) family protein; FUNCTIONS IN: molecular_function unknown; LOCATED IN: endomembrane system; EXPRESSED IN: 9 plant structures; EXPRESSED DURING: petal differentiation and expansion stage, E expanded cotyledon stage, D bilateral stage; CONTAINS InterPr…
AT2G28860	2	0.113086	0	2.19022	3.84369e-14	4.01197	4.30338e-57	1.63322	1.44703	1.65024	4.68112	6.93876	10.1171	2.37711	1.52268	3.37789	45.202	38.313	34.3657	AT2G28860.1 protein_coding cytochrome P450, family 710, subfamily A, polypeptide 4 member of CYP710A cytochrome P450, family 710, subfamily A, polypeptide 4 (CYP710A4); FUNCTIONS IN: electron carrier activity, monooxygenase activity, iron ion binding, oxygen binding, heme binding; INVOLVED IN: oxidation reduction; LOCATED IN: endomembrane system; EXPRESSED IN: root hair, root; CONTAINS InterPro D…
AT2G28890	2	0.104027	0	0.173555	0.222106	0.312948	0.000269641	52.3798	52.3945	54.0728	59.2941	59.5302	60.3824	45.8838	50.1958	46.3693	59.2804	59.3354	58.352	AT2G28890.1 protein_coding poltergeist like 4 Encodes a protein phosphatase 2C like gene, similar to POL. Involved in leaf development. Knockout mutants have abnormally shaped leaves. poltergeist like 4 (PLL4); FUNCTIONS IN: protein serine/threonine phosphatase activity, catalytic activity; INVOLVED IN: N-terminal protein myristoylation, leaf development; LOCATED IN: plasma membrane; EXPRESSED IN…
AT2G29330	8	0.0109301	0	-0.664618	0.0221612	-0.957521	2.60561e-06	4.31637	4.40138	3.74054	2.82067	2.86362	2.11306	5.4176	6.35323	6.39753	2.8049	3.23421	3.35429	AT2G29330.1 protein_coding tropinone reductase tropinone reductase (TRI); FUNCTIONS IN: oxidoreductase activity, binding, catalytic activity; INVOLVED IN: oxidation reduction, metabolic process; EXPRESSED IN: embryo, hypocotyl, root; EXPRESSED DURING: C globular stage; CONTAINS InterPro DOMAIN/s: NAD(P)-binding domain (InterPro:IPR016040), Glucose/ribitol dehydrogenase (InterPro:IPR002347), Short…
AT2G29750	3	0.0156992	0	0.538988	2.84036e-08	0.149624	0.573482	25.0233	27.4333	24.1485	33.9081	37.1719	40.2122	29.5757	28.4583	30.0428	32.58	32.1555	32.9733	AT2G29750.1 protein_coding UDP-glucosyl transferase 71C1 UDP-glucosyl transferase 71C1 (UGT71C1); FUNCTIONS IN: quercetin 3'-O-glucosyltransferase activity, UDP-glycosyltransferase activity, quercetin 7-O-glucosyltransferase activity, UDP-glucosyltransferase activity, transferase activity, transferring glycosyl groups; INVOLVED IN: metabolic process; LOCATED IN: cellular_component unknown; EXPRES…
AT2G30020	7	0.108178	0	-0.90397	5.76143e-10	-1.03957	2.7936e-12	49.6966	46.5461	53.1926	26.5863	28.6362	24.5884	34.551	21.685	32.5506	14.1863	14.0564	14.9361	AT2G30020.1 protein_coding Protein phosphatase 2C family protein Encodes AP2C1. Belongs to the clade B of the PP2C-superfamily. Acts as a MAPK phosphatase that negatively regulates MPK4 and MPK6. Protein phosphatase 2C family protein; CONTAINS InterPro DOMAIN/s: Protein phosphatase 2C, manganese/magnesium aspartate binding site (InterPro:IPR000222), Protein phosphatase 2C-related (InterPro:IPR001…
AT2G30040	8	0.0110818	0	-0.308421	0.139101	-0.547908	0.000247485	21.4069	24.4186	22.2232	20.1648	17.8976	16.8405	16.9162	14.5967	18.1178	10.1947	12.4393	11.3919	AT2G30040.1 protein_coding mitogen-activated protein kinase kinase kinase 14 member of MEKK subfamily mitogen-activated protein kinase kinase kinase 14 (MAPKKK14); FUNCTIONS IN: protein serine/threonine kinase activity, protein kinase activity, kinase activity, ATP binding; INVOLVED IN: protein amino acid phosphorylation; EXPRESSED IN: 21 plant structures; EXPRESSED DURING: 11 growth stages; CONT…
AT2G30210	6	0.0440624	0	0.416432	0.0002883	-0.324776	0.018804	27.0065	35.0905	29.6493	40.9898	39.4849	41.9411	29.3546	28.8783	31.6294	23.3022	24.2566	24.2395	AT2G30210.1 protein_coding laccase 3 putative laccase, a member of laccase family of genes (17 members in Arabidopsis). laccase 3 (LAC3); FUNCTIONS IN: laccase activity; INVOLVED IN: oxidation reduction, lignin catabolic process; LOCATED IN: endomembrane system, apoplast; EXPRESSED IN: hypocotyl, fruit, root, seed; EXPRESSED DURING: E expanded cotyledon stage; CONTAINS InterPro DOMAIN/s: Multicop…
AT2G30500	4	0.00406739	0	-0.354001	7.76189e-05	-0.0851298	0.900671	71.2785	72.05	76.2409	57.9738	60.2461	53.4669	59.9253	55.0263	58.1919	54.9652	55.417	52.7826	AT2G30500.1 protein_coding Kinase interacting (KIP1-like) family protein Kinase interacting (KIP1-like) family protein; CONTAINS InterPro DOMAIN/s: KIP1-like (InterPro:IPR011684); BEST Arabidopsis thaliana protein match is: Kinase interacting (KIP1-like) family protein (TAIR:AT5G58320.2); Has 35333 Blast hits to 34131 proteins in 2444 species: Archae - 798; Bacteria - 22429; Metazoa - 974; Fungi …
AT2G30550	1	0.0256403	0	0.165679	0.686457	0.53673	7.99844e-06	16.8572	17.7864	18.7577	19.6847	18.9439	21.3868	13.2123	13.3365	13.8187	20.3355	20.587	17.5942	AT2G30550.1 protein_coding alpha/beta-Hydrolases superfamily protein Encodes a lipase that hydrolyzes phosphatidylcholine, glycolipids as well as triacylglycerols. alpha/beta-Hydrolases superfamily protein; FUNCTIONS IN: galactolipase activity, triglyceride lipase activity, phospholipase A1 activity; INVOLVED IN: lipid metabolic process; LOCATED IN: chloroplast; EXPRESSED IN: 23 plant structures;…
AT2G30766	4	0.16368	0	-0.710103	0.00612228	0.0183457	1	22.8068	16.0379	17.2175	7.74185	13.3819	13.1266	58.2116	63.2698	70.1681	49.1936	69.7222	75.3133	AT2G30766.1 protein_coding unknown protein; FUNCTIONS IN: molecular_function unknown; INVOLVED IN: biological_process unknown; LOCATED IN: cellular_component unknown; Has 30201 Blast hits to 17322 proteins in 780 species: Archae - 12; Bacteria - 1396; Metazoa - 17338; Fungi - 3422; Plants - 5037; Viruses - 0; Other Eukaryotes - 2996 (source: NCBI BLink).
AT2G30930	3	0.00791589	0	0.489068	1.58765e-05	0.147681	0.67672	44.097	41.4815	36.7453	51.7923	59.2548	60.5745	49.5876	57.3366	46.8811	58.4174	56.2256	55.6939	AT2G30930.1 protein_coding unknown protein; FUNCTIONS IN: molecular_function unknown; INVOLVED IN: biological_process unknown; LOCATED IN: chloroplast, plasma membrane, membrane; EXPRESSED IN: 24 plant structures; EXPRESSED DURING: 14 growth stages; BEST Arabidopsis thaliana protein match is: unknown protein (TAIR:AT1G06540.1); Has 194 Blast hits to 176 proteins in 78 species: Archae - 0; Bacteri…
AT2G31880	4	0.00220554	0	-0.967375	2.65175e-11	-0.279628	0.403173	42.8721	34.789	45.9316	21.125	23.5147	18.5053	19.9014	23.4177	22.4681	14.5099	19.7163	20.1257	AT2G31880.1 protein_coding Leucine-rich repeat protein kinase family protein Encodes a putative leucine rich repeat transmembrane protein that is expressed in response to Pseudomonas syringae. Expression of SRRLK may be required for silencing via lsiRNAs. Regulates cell death and innate immunity. SUPPRESSOR OF BIR1 1 (SOBIR1); FUNCTIONS IN: protein serine/threonine kinase activity, kinase activit…
AT2G32020	4	0.00181547	0	-1.73252	1.69635e-08	-0.488605	0.649463	3.26645	3.61757	3.24547	0.960229	1.10139	0.960483	1.43732	1.36516	1.68895	1.40245	1.24393	0.506308	AT2G32020.1 protein_coding Acyl-CoA N-acyltransferases (NAT) superfamily protein Acyl-CoA N-acyltransferases (NAT) superfamily protein; FUNCTIONS IN: N-acetyltransferase activity; INVOLVED IN: response to abscisic acid stimulus, metabolic process; LOCATED IN: cellular_component unknown; EXPRESSED IN: stem, cotyledon, hypocotyl, root, stamen; EXPRESSED DURING: 4 anthesis, petal differentiation and…
AT2G32030	8	0.00356659	0	-0.916568	0.0259594	-1.54949	0.00012635	2.62482	3.73816	3.85055	1.80043	1.92743	1.66484	2.32183	1.68019	2.30311	0.755165	1.11954	0.253154	AT2G32030.1 protein_coding Acyl-CoA N-acyltransferases (NAT) superfamily protein Acyl-CoA N-acyltransferases (NAT) superfamily protein; FUNCTIONS IN: N-acetyltransferase activity; INVOLVED IN: metabolic process; LOCATED IN: cellular_component unknown; EXPRESSED IN: 12 plant structures; EXPRESSED DURING: 8 growth stages; CONTAINS InterPro DOMAIN/s: GCN5-related N-acetyltransferase, C-terminal (Int…
AT2G32300	6	0.0274082	0	0.475232	2.35534e-05	-0.330333	0.0216003	21.8152	25.2024	24.5885	30.9674	33.0968	35.5379	25.4296	21.685	23.9523	17.8542	19.4053	19.303	AT2G32300.1 protein_coding uclacyanin 1 Encodes a uclacyanin, a protein precursor that is closely related to precursors of stellacyanins and a blue copper protein from pea pods. uclacyanin 1 (UCC1); FUNCTIONS IN: electron carrier activity, copper ion binding; LOCATED IN: anchored to membrane; EXPRESSED IN: 7 plant structures; EXPRESSED DURING: F mature embryo stage, petal differentiation and expa…
AT2G32530	2	0.102549	0	0.319962	0.0353671	0.575442	1.25103e-08	22.9234	24.7201	20.903	27.3665	31.665	26.3172	31.1788	32.4487	36.2868	48.7081	51.623	48.6689	AT2G32530.1 protein_coding cellulose synthase-like B3 encodes a gene similar to cellulose synthase cellulose synthase-like B3 (CSLB03); FUNCTIONS IN: cellulose synthase activity, transferase activity, transferring glycosyl groups, transferase activity; INVOLVED IN: cellulose biosynthetic process, polysaccharide biosynthetic process; LOCATED IN: membrane; CONTAINS InterPro DOMAIN/s: Cellulose synt…
AT2G32620	9	0.129006	0	0.0327332	1	-1.23793	2.74033e-08	4.25804	5.00431	6.05087	6.00143	5.01133	4.67435	5.52816	5.77567	5.83455	2.42731	2.92323	1.89866	AT2G32620.1 protein_coding cellulose synthase-like B encodes a gene similar to cellulose synthase cellulose synthase-like B (CSLB02); FUNCTIONS IN: cellulose synthase activity, transferase activity, transferring glycosyl groups, transferase activity; INVOLVED IN: cellulose biosynthetic process, polysaccharide biosynthetic process; LOCATED IN: membrane; EXPRESSED IN: 17 plant structures; EXPRESSED…
AT2G33580	4	0.00205453	0	-1.33593	2.46997e-12	-0.347363	0.584587	13.1241	11.6365	14.9621	5.58133	5.39681	4.73838	4.03556	3.88545	5.88573	3.0746	3.66959	4.17704	AT2G33580.1 protein_coding Protein kinase superfamily protein Protein kinase superfamily protein; FUNCTIONS IN: kinase activity; INVOLVED IN: protein amino acid phosphorylation, cell wall macromolecule catabolic process; LOCATED IN: plasma membrane; EXPRESSED IN: 21 plant structures; EXPRESSED DURING: 13 growth stages; CONTAINS InterPro DOMAIN/s: Peptidoglycan-binding lysin domain (InterPro:IPR01…
AT2G33770	3	0.0676894	0	0.362023	0.000255474	0.0670737	1	135.732	147.054	141.15	177.102	188.007	179.674	134.887	138.563	155.639	141.27	153.501	154.93	AT2G33770.1 protein_coding phosphate 2 Encodes a ubiquitin-conjugating E2 enzyme. UBC24 mRNA accumulation is suppressed by miR399f, miR399b and miR399c. Involved in phosphate starvation response. phosphate 2 (PHO2); CONTAINS InterPro DOMAIN/s: Ubiquitin-conjugating enzyme/RWD-like (InterPro:IPR016135), Ubiquitin-conjugating enzyme, E2 (InterPro:IPR000608); BEST Arabidopsis thaliana protein match …
AT2G33790	4	0.0271166	0	-1.04736	2.2655e-31	-0.394657	0.00013337	102.835	108.829	112.326	53.1127	50.1133	53.595	135.44	138.353	132.557	110.362	89.0031	109.616	AT2G33790.1 protein_coding arabinogalactan protein 30 pollen Ole e 1 allergen protein containing 14.6% proline residues, similar to arabinogalactan protein (Daucus carota) GI:11322245, SP:Q03211 Pistil-specific extensin-like protein precursor (PELP) {Nicotiana tabacum}; contains Pfam profile PF01190: Pollen proteins Ole e I family arabinogalactan protein 30 (AGP30); FUNCTIONS IN: molecular_functi…
AT2G34010	1	0.0265709	0	0.32455	0.848662	1.04477	0.000210927	2.21652	2.35142	1.48521	2.88069	2.47813	2.1771	1.71373	1.62769	1.74013	3.8837	3.23421	3.35429	AT2G34010.1 protein_coding unknown protein; BEST Arabidopsis thaliana protein match is: unknown protein (TAIR:AT1G29010.1); Has 32 Blast hits to 31 proteins in 9 species: Archae - 0; Bacteria - 0; Metazoa - 0; Fungi - 5; Plants - 25; Viruses - 0; Other Eukaryotes - 2 (source: NCBI BLink).
AT2G34190	9	0.0780833	0	-0.0176982	1	-0.451721	0.0054177	13.7657	16.3394	12.0467	14.6435	13.0515	13.895	20.6753	18.3771	17.4525	14.5639	13.3722	13.2906	AT2G34190.1 protein_coding Xanthine/uracil permease family protein Xanthine/uracil permease family protein; FUNCTIONS IN: transmembrane transporter activity; INVOLVED IN: transport, transmembrane transport; LOCATED IN: membrane; EXPRESSED IN: 18 plant structures; EXPRESSED DURING: 11 growth stages; CONTAINS InterPro DOMAIN/s: Xanthine/uracil/vitamin C permease (InterPro:IPR006043); BEST Arabidops…
AT2G34810	3	0.00199158	0	0.677913	9.85538e-07	0.225593	0.522853	12.7158	12.1189	11.9917	18.6644	21.422	18.7614	12.1067	12.2339	12.3856	12.3523	16.9174	13.7969	AT2G34810.1 protein_coding FAD-binding Berberine family protein FAD-binding Berberine family protein; FUNCTIONS IN: electron carrier activity, oxidoreductase activity, FAD binding, catalytic activity; INVOLVED IN: response to jasmonic acid stimulus, response to wounding; LOCATED IN: endomembrane system; EXPRESSED IN: 22 plant structures; EXPRESSED DURING: 13 growth stages; CONTAINS InterPro DOMAI…
AT2G34930	7	0.0307874	0	-0.841079	0.000138835	-0.85126	0.00278872	8.22444	10.8527	10.6165	5.22124	4.57077	6.85145	4.75422	4.20048	4.09442	2.10367	2.73664	2.40496	AT2G34930.1 protein_coding disease resistance family protein / LRR family protein disease resistance family protein / LRR family protein; INVOLVED IN: signal transduction, defense response to fungus, defense response; LOCATED IN: cell wall; EXPRESSED IN: 10 plant structures; EXPRESSED DURING: 7 growth stages; CONTAINS InterPro DOMAIN/s: Leucine-rich repeat-containing N-terminal domain, type 2 (In…
AT2G35930	8	0.103806	0	-1.10441	5.75979e-14	-1.31192	1.24045e-17	44.797	37.9845	52.9726	21.9652	22.6886	18.4413	25.8718	19.7423	27.9444	10.0329	9.76484	9.80972	AT2G35930.1 protein_coding plant U-box 23 Encodes a cytoplasmically localized U-box domain containing E3 ubiquitin ligase that is involved in the response to water stress and acts as a negative regulator of PAMP-triggered immunity. plant U-box 23 (PUB23); CONTAINS InterPro DOMAIN/s: U box domain (InterPro:IPR003613), Armadillo-like helical (InterPro:IPR011989), Armadillo-type fold (InterPro:IPR01…
AT2G36220	7	0.00418171	0	-1.0432	2.67112e-10	-0.962675	5.98887e-08	16.6239	19.1731	21.5081	9.90236	10.5183	7.29967	13.2123	11.5513	13.4604	6.1492	7.65016	5.82254	AT2G36220.1 protein_coding unknown protein; BEST Arabidopsis thaliana protein match is: unknown protein (TAIR:AT3G52710.1); Has 74 Blast hits to 74 proteins in 10 species: Archae - 0; Bacteria - 0; Metazoa - 0; Fungi - 0; Plants - 74; Viruses - 0; Other Eukaryotes - 0 (source: NCBI BLink).
AT2G36380	2	0.21891	0	0.406655	2.54333e-06	0.360002	5.68369e-05	110.418	110.276	117.772	140.013	155.351	153.357	103.321	110.525	107.069	140.784	137.143	133.918	AT2G36380.1 protein_coding pleiotropic drug resistance 6 pleiotropic drug resistance 6 (PDR6); FUNCTIONS IN: ATPase activity, coupled to transmembrane movement of substances; LOCATED IN: plasma membrane; EXPRESSED IN: 24 plant structures; EXPRESSED DURING: 13 growth stages; CONTAINS InterPro DOMAIN/s: ATPase, AAA+ type, core (InterPro:IPR003593), ABC transporter-like (InterPro:IPR003439), Plant P…
AT2G36870	9	0.361937	0	0.0975059	0.971019	-0.372477	0.00707146	34.181	41.4212	41.476	39.8495	41.8528	43.6059	30.9024	30.611	33.4719	26.3229	25.7493	21.2016	AT2G36870.1 protein_coding xyloglucan endotransglucosylase/hydrolase 32 xyloglucan endotransglucosylase/hydrolase 32 (XTH32); FUNCTIONS IN: hydrolase activity, acting on glycosyl bonds, hydrolase activity, hydrolyzing O-glycosyl compounds, xyloglucan:xyloglucosyl transferase activity; INVOLVED IN: carbohydrate metabolic process, cellular glucan metabolic process; LOCATED IN: endomembrane system, …
AT2G37130	8	0.00981963	0	-0.385349	0.0398966	-0.558029	0.000107197	104.001	77.1749	103.855	64.6354	84.3115	69.2188	146.496	125.699	131.584	86.4124	99.5764	88.2875	AT2G37130.1 protein_coding Peroxidase superfamily protein Peroxidase superfamily protein; FUNCTIONS IN: peroxidase activity, heme binding; INVOLVED IN: defense response to fungus; LOCATED IN: endomembrane system; EXPRESSED IN: 15 plant structures; EXPRESSED DURING: 7 growth stages; CONTAINS InterPro DOMAIN/s: Haem peroxidase (InterPro:IPR010255), Plant peroxidase (InterPro:IPR000823), Haem peroxi…
AT2G37170	9	0.00279967	0	-0.103931	0.935059	-0.378567	0.0025022	228.301	198.605	234.059	197.387	214.606	203.046	232.017	258.435	260.968	168.132	199.961	210.118	AT2G37170.1 protein_coding plasma membrane intrinsic protein 2 a member of the plasma membrane intrinsic protein subfamily PIP2. localizes to the plasma membrane and exhibits water transport activity in Xenopus oocyte. expressed specifically in the vascular bundles and protein level increases slightly during leaf dev plasma membrane intrinsic protein 2 (PIP2B); FUNCTIONS IN: water channel activit…
AT2G37180	9	0.015296	0	-0.0611038	1	-0.389917	0.000605193	51.7382	49.5005	47.3618	43.7504	50.8292	47.768	45.2757	48.4631	47.3417	31.3393	38.0642	38.4794	AT2G37180.1 protein_coding Aquaporin-like superfamily protein a member of the plasma membrane intrinsic protein PIP2. functions as aquaporin and is involved in dessication. RESPONSIVE TO DESICCATION 28 (RD28); FUNCTIONS IN: water channel activity; INVOLVED IN: response to desiccation, response to water deprivation, transport, response to osmotic stress; LOCATED IN: plasma membrane, membrane; EXPR…
AT2G37240	1	0.00200883	0	0.0647468	1	0.316433	0.00585414	23.915	21.7657	21.7281	23.8857	25.332	21.1306	26.701	27.4607	26.2555	32.9036	32.7153	34.5555	AT2G37240.1 protein_coding Thioredoxin superfamily protein Thioredoxin superfamily protein; FUNCTIONS IN: oxidoreductase activity, antioxidant activity; INVOLVED IN: biological_process unknown; LOCATED IN: chloroplast; EXPRESSED IN: 21 plant structures; EXPRESSED DURING: 14 growth stages; CONTAINS InterPro DOMAIN/s: Thioredoxin fold (InterPro:IPR012335), Alkyl hydroperoxide reductase/ Thiol speci…
AT2G37280	1	0.134873	0	-0.0511293	1	0.634047	0.000198764	8.74941	8.86305	10.7265	10.7426	8.81113	7.81193	7.46302	8.03343	8.34238	12.1905	11.5685	13.2906	AT2G37280.1 protein_coding pleiotropic drug resistance 5 pleiotropic drug resistance 5 (PDR5); FUNCTIONS IN: ATPase activity, coupled to transmembrane movement of substances; INVOLVED IN: drug transmembrane transport; LOCATED IN: plasma membrane; EXPRESSED IN: inflorescence meristem, hypocotyl, root, flower; EXPRESSED DURING: petal differentiation and expansion stage; CONTAINS InterPro DOMAIN/s: …
AT2G37430	7	0.0788998	0	-1.68927	4.10876e-08	-1.86594	7.95299e-06	4.02473	4.52197	5.50079	1.44034	1.37674	1.53677	1.82429	1.26015	2.61019	0.431523	0.497571	0.632885	AT2G37430.1 protein_coding C2H2 and C2HC zinc fingers superfamily protein C2H2 and C2HC zinc fingers superfamily protein; FUNCTIONS IN: sequence-specific DNA binding transcription factor activity, zinc ion binding, nucleic acid binding; INVOLVED IN: response to chitin, regulation of transcription; LOCATED IN: intracellular; EXPRESSED IN: cotyledon, root, petiole; CONTAINS InterPro DOMAIN/s: Zinc …
AT2G38470	7	0.133165	0	-1.53806	3.49944e-28	-0.969895	2.25479e-09	51.6798	64.2722	73.8206	20.5249	23.9002	20.8745	19.4039	19.7948	21.5469	7.92923	11.5063	11.7084	AT2G38470.1 protein_coding WRKY DNA-binding protein 33 Member of the plant WRKY transcription factor family. Regulates the antagonistic relationship between defense pathways mediating responses to P. syringae and necrotrophic fungal pathogens. Located in nucleus. Involved in response to various abiotic stresses - especially salt stress. WRKY DNA-binding protein 33 (WRKY33); CONTAINS InterPro DOMA…
AT2G38750	3	0.0231007	0	0.618852	7.01671e-07	0.279165	0.158256	39.139	38.1051	35.2601	47.2313	58.0984	67.49	42.9538	39.6946	40.1765	46.119	53.1779	49.8081	AT2G38750.1 protein_coding annexin 4 Annexins are a family of calcium dependent membrane binding proteins though to be involved in Golgi mediated secretion. This is one of four annexins identified in Arabidopsis. annexin 4 (ANNAT4); FUNCTIONS IN: calcium-dependent phospholipid binding, calcium ion binding; INVOLVED IN: in 6 processes; LOCATED IN: cell surface; EXPRESSED IN: 21 plant structures; E…
AT2G38760	2	0.266441	0	0.616178	0.00239988	0.52332	0.0117446	9.85767	7.95866	8.58123	11.1026	12.9964	16.4563	10.2824	9.81863	11.5667	14.0784	14.3674	17.1512	AT2G38760.1 protein_coding annexin 3 Annexins are calcium binding proteins that are localized in the cytoplasm. When cytosolic Ca2+ increases, they relocate to the plasma membrane. annexin 3 (ANNAT3); FUNCTIONS IN: calcium-dependent phospholipid binding, calcium ion binding; INVOLVED IN: response to water deprivation, response to salt stress, response to cold, response to heat; LOCATED IN: vacuol…
AT2G38810	4	0.195152	0	-0.505533	0.00907242	0.0295844	1	11.8992	13.0836	11.9367	9.90236	7.48946	8.64435	10.6141	9.97615	8.90536	9.81714	8.83189	11.4552	AT2G38810.1 protein_coding histone H2A 8 Encodes HTA8, a histone H2A protein. histone H2A 8 (HTA8); FUNCTIONS IN: DNA binding; INVOLVED IN: regulation of flower development; LOCATED IN: nucleolus; EXPRESSED IN: 21 plant structures; EXPRESSED DURING: 12 growth stages; CONTAINS InterPro DOMAIN/s: Histone H2A (InterPro:IPR002119), Histone-fold (InterPro:IPR009072), Histone core (InterPro:IPR007125);…
AT2G38870	4	0.0745279	0	-0.675044	1.16146e-08	-0.301309	0.0659931	32.3728	31.1714	35.3701	23.2255	18.4483	20.3622	39.8028	35.4941	33.8301	28.966	32.4665	27.0875	AT2G38870.1 protein_coding Serine protease inhibitor, potato inhibitor I-type family protein Predicted to encode a PR (pathogenesis-related) peptide that belongs to the PR-6 proteinase inhibitor family. Six putative PR-6-type protein encoding genes are found in Arabidopsis: At2g38900, At2g38870, At5g43570, At5g43580, At3g50020 and At3g46860. Serine protease inhibitor, potato inhibitor I-type fami…
AT2G39210	4	0.00171541	0	-0.645941	8.6708e-05	-0.173111	0.820552	27.8814	25.8656	29.8693	17.1641	19.825	16.3922	25.9271	29.2984	31.1688	20.0658	25.7493	31.0114	AT2G39210.1 protein_coding Major facilitator superfamily protein Major facilitator superfamily protein; FUNCTIONS IN: molecular_function unknown; INVOLVED IN: transmembrane transport; LOCATED IN: cellular_component unknown; EXPRESSED IN: 22 plant structures; EXPRESSED DURING: 13 growth stages; CONTAINS InterPro DOMAIN/s: Nodulin-like (InterPro:IPR010658), Major facilitator superfamily MFS-1 (Inte…
AT2G39430	6	0.256562	0	0.367036	0.0970756	-0.612146	0.000185548	17.8488	20.4996	18.4827	24.966	23.735	24.5884	20.8965	15.8568	18.8855	11.7051	14.8027	9.87301	AT2G39430.1 protein_coding Disease resistance-responsive (dirigent-like protein) family protein Disease resistance-responsive (dirigent-like protein) family protein; FUNCTIONS IN: molecular_function unknown; INVOLVED IN: lignan biosynthetic process; LOCATED IN: endomembrane system; EXPRESSED IN: leaf apex, hypocotyl, root, petiole, leaf; EXPRESSED DURING: LP.04 four leaves visible, LP.08 eight le…
AT2G39530	3	0.00746624	0	0.937542	8.91296e-10	0.284724	0.51969	6.18291	5.66753	6.05087	11.4627	12.1153	10.6934	4.97535	5.2506	4.50386	6.47284	6.40623	4.99979	AT2G39530.1 protein_coding Uncharacterised protein family (UPF0497) Uncharacterised protein family (UPF0497); CONTAINS InterPro DOMAIN/s: Uncharacterised protein family UPF0497, trans-membrane plant (InterPro:IPR006702), Uncharacterised protein family UPF0497, trans-membrane plant subgroup (InterPro:IPR006459); BEST Arabidopsis thaliana protein match is: Uncharacterised protein family (UPF0497) (…
AT2G39690	1	0.545914	0	-0.330902	0.472255	0.642852	0.000279087	5.07466	6.69251	5.66581	4.32103	5.12147	4.35419	6.96549	6.24822	5.681	9.65532	9.64044	10.1894	AT2G39690.1 protein_coding Protein of unknown function, DUF547 Protein of unknown function, DUF547; CONTAINS InterPro DOMAIN/s: Protein of unknown function DUF547 (InterPro:IPR006869); BEST Arabidopsis thaliana protein match is: Protein of unknown function, DUF547 (TAIR:AT3G12540.1); Has 35333 Blast hits to 34131 proteins in 2444 species: Archae - 798; Bacteria - 22429; Metazoa - 974; Fungi - 991…
AT2G39700	4	0.00318104	0	-0.336744	0.00437629	-0.083263	0.953527	40.4806	41.6624	43.5663	35.7685	31.0592	32.7845	41.3507	37.7518	42.889	40.7789	38.7484	35.5049	AT2G39700.1 protein_coding expansin A4 putative expansin. Naming convention from the Expansin Working Group (Kende et al, 2004. Plant Mol Bio). Involved in the formation of nematode-induced syncytia in roots of Arabidopsis thaliana. expansin A4 (EXPA4); CONTAINS InterPro DOMAIN/s: Barwin-related endoglucanase (InterPro:IPR009009), Pollen allergen, N-terminal (InterPro:IPR014734), Expansin (InterP…
AT2G40000	8	0.00140277	0	-1.27553	2.34023e-16	-1.96157	9.79219e-36	101.901	87.907	111.776	45.8509	44.2759	34.3853	57.2718	42.4249	63.4635	11.5432	15.4869	14.9361	AT2G40000.1 protein_coding ortholog of sugar beet HS1 PRO-1 2 ortholog of sugar beet HS1 PRO-1 2 (HSPRO2); CONTAINS InterPro DOMAIN/s: Hs1pro-1, C-terminal (InterPro:IPR009743), Hs1pro-1, N-terminal (InterPro:IPR009869); BEST Arabidopsis thaliana protein match is: Hs1pro-1 protein (TAIR:AT3G55840.1); Has 71 Blast hits to 71 proteins in 18 species: Archae - 0; Bacteria - 0; Metazoa - 0; Fungi - 0;…
AT2G40010	1	0.00255141	0	0.111348	0.935059	0.50281	5.40454e-07	39.0224	34.0052	38.2855	44.2305	40.2558	35.73	42.8986	38.1194	39.6647	57.6083	54.7328	58.6052	AT2G40010.1 protein_coding Ribosomal protein L10 family protein Ribosomal protein L10 family protein; FUNCTIONS IN: structural constituent of ribosome; INVOLVED IN: translational elongation, translation, ribosome biogenesis; LOCATED IN: cytosolic ribosome, ribosome; EXPRESSED IN: 19 plant structures; EXPRESSED DURING: 13 growth stages; CONTAINS InterPro DOMAIN/s: Ribosomal protein 60S (InterPro:I…
AT2G40140	7	0.0384242	0	-0.986052	6.94382e-14	-0.729956	4.11249e-07	97.5267	111.12	118.102	54.373	61.5677	48.9206	46.2707	40.7447	60.1368	28.4266	30.7872	29.5557	AT2G40140.1 protein_coding zinc finger (CCCH-type) family protein CZF1; CONTAINS InterPro DOMAIN/s: Zinc finger, CCCH-type (InterPro:IPR000571), Ankyrin repeat-containing domain (InterPro:IPR020683), Ankyrin repeat (InterPro:IPR002110); BEST Arabidopsis thaliana protein match is: salt-inducible zinc finger 1 (TAIR:AT3G55980.1); Has 1196 Blast hits to 1143 proteins in 183 species: Archae - 4; Bact…
AT2G40960	1	0.0560999	0	0.0122727	1	0.381168	0.00765158	15.1073	17.1232	16.5024	17.2241	16.631	15.2397	14.5944	14.2816	13.1021	19.3106	18.2857	16.9613	AT2G40960.1 protein_coding Single-stranded nucleic acid binding R3H protein Single-stranded nucleic acid binding R3H protein; FUNCTIONS IN: nucleic acid binding; INVOLVED IN: biological_process unknown; LOCATED IN: cellular_component unknown; EXPRESSED IN: 21 plant structures; EXPRESSED DURING: 13 growth stages; CONTAINS InterPro DOMAIN/s: Single-stranded nucleic acid binding R3H (InterPro:IPR001…
AT2G40970	8	0.0540205	0	-0.357375	0.0610312	-0.738113	8.03881e-08	14.6407	15.1938	14.5221	10.7426	11.9501	11.91	13.1017	14.6492	13.1533	7.12012	9.26726	8.22751	AT2G40970.1 protein_coding Homeodomain-like superfamily protein MYBC1; CONTAINS InterPro DOMAIN/s: Homeodomain-like (InterPro:IPR009057), Myb, DNA-binding (InterPro:IPR014778), HTH transcriptional regulator, Myb-type, DNA-binding (InterPro:IPR017930), Myb-like DNA-binding domain, SHAQKYF class (InterPro:IPR006447), Homeodomain-related (InterPro:IPR012287); BEST Arabidopsis thaliana protein match …
AT2G41010	7	0.00674185	0	-0.505899	0.000840471	-0.473802	0.00584615	24.615	25.5642	29.1542	20.0448	20.4859	15.2397	17.2479	14.8592	17.3501	12.2984	11.6929	11.5818	AT2G41010.1 protein_coding calmodulin (CAM)-binding protein of 25 kDa Encodes a novel calmodulin binding protein whose gene expression is induced by dehydration and ionic (salt) and non-ionic (mannitol) osmotic stress. Lines over-expressing this gene are more sensitive and anti-sense lines are more tolerant to osmotic stress, suggesting this gene may be a negative regulator of response to osmotic…
AT2G41100	7	0.00217858	0	-1.29733	8.77629e-06	-1.0956	0.000371054	103.885	96.6495	107.65	45.6709	45.8729	33.809	54.5077	74.9261	59.4202	14.9954	28.486	44.9981	AT2G41100.1 protein_coding Calcium-binding EF hand family protein encodes a calmodulin-like protein, with six potential calcium binding domains. Calcium binding shown by Ca(2+)-specific shift in electrophoretic mobility. Expression induced by touch and darkness. Expression may also be developmentally controlled. Expression in growing regions of roots, vascular tissue, root/shoot junctions, tricho…
AT2G41300	1	0.0722211	0	0.495359	0.39789	1.30225	4.66865e-07	5.42463	3.85874	3.02543	4.14099	7.32425	5.82693	3.26162	3.88545	3.58262	9.97896	8.95628	7.53133	AT2G41300.1 protein_coding strictosidine synthase-like 1 Although this enzyme is predicted to encode a strictosidine synthase (SS), it lacks a conserved catalytic glutamate residue found in active SS enzymes and it is not expected to have SS activity. strictosidine synthase-like 1 (SSL1); FUNCTIONS IN: strictosidine synthase activity; INVOLVED IN: alkaloid biosynthetic process, biosynthetic proce…
AT2G41430	8	0.0243295	0	-0.285631	0.022746	-0.392446	0.000151143	285.114	280.422	302.598	240.537	229.199	242.554	226.765	217.848	214.445	146.772	182.298	173.221	AT2G41430.1 protein_coding dehydration-induced protein (ERD15) Encodes hydrophilic protein lacking Cys residues that is expressed in response to drought stress, light stress and treatment with plant-growth-promoting rhizobacteria (Paenibacillus polymyxa), possibly revealing a connection between responses to biotic and abiotic stress. Also identified as a CTC Interacting Domain (CID) protein in a …
AT2G41660	6	0.371107	0	0.183735	0.285303	-0.413438	7.31409e-06	38.9057	38.5874	38.2305	41.3499	45.4874	44.5664	45.1098	41.2698	42.4796	32.4181	34.0836	30.1886	AT2G41660.1 protein_coding Protein of unknown function, DUF617 Essential for hydrotropism in roots. Mutant roots are defective in hydrotropism, and have slightly reduced phototropism and modified wavy growth response. Has normal gravitropism and root elongation. mizu-kussei 1 (MIZ1); CONTAINS InterPro DOMAIN/s: Protein of unknown function DUF617, plant (InterPro:IPR006460); BEST Arabidopsis thali…
AT2G42280	1	0.0816334	0	0.152835	0.72502	0.390552	0.00122248	20.007	20.9819	18.8127	24.2458	20.6511	21.5789	17.9665	19.9523	17.5548	23.4101	24.7542	24.6192	AT2G42280.1 protein_coding basic helix-loop-helix (bHLH) DNA-binding superfamily protein basic helix-loop-helix (bHLH) DNA-binding superfamily protein; FUNCTIONS IN: DNA binding, sequence-specific DNA binding transcription factor activity; INVOLVED IN: regulation of transcription; LOCATED IN: nucleus; EXPRESSED IN: 16 plant structures; EXPRESSED DURING: 8 growth stages; CONTAINS InterPro DOMAIN/s…
AT2G43050	9	0.0097444	0	-0.341551	0.935059	-1.11858	0.00712674	2.27485	2.47201	2.53036	1.6804	1.59702	2.49726	2.26655	2.10024	3.32671	0.701224	1.49271	1.39235	AT2G43050.1 protein_coding Plant invertase/pectin methylesterase inhibitor superfamily ATPMEPCRD; FUNCTIONS IN: enzyme inhibitor activity, pectinesterase activity; INVOLVED IN: cell wall modification; LOCATED IN: cell wall, plant-type cell wall; EXPRESSED IN: 9 plant structures; EXPRESSED DURING: 4 anthesis, petal differentiation and expansion stage; CONTAINS InterPro DOMAIN/s: Pectinesterase, ac…
AT2G43290	8	0.048498	0	-0.232914	0.155021	-0.473675	1.21483e-05	37.2141	36.9595	41.4209	31.0274	34.3083	33.0406	29.0229	28.8783	31.3223	19.3646	22.6395	22.4041	AT2G43290.1 protein_coding Calcium-binding EF-hand family protein Encodes calmodulin-like MSS3. multicopy suppressors of snf4 deficiency in yeast 3 (MSS3); FUNCTIONS IN: calcium ion binding; INVOLVED IN: biological_process unknown; EXPRESSED IN: 22 plant structures; EXPRESSED DURING: 13 growth stages; CONTAINS InterPro DOMAIN/s: EF-Hand 1, calcium-binding site (InterPro:IPR018247), EF-HAND 2 (Int…
AT2G43535	2	0.0627381	0	0.561672	1.07359e-05	0.596979	8.53238e-07	45.4969	42.4462	42.7961	56.5935	65.9182	70.4995	66.1721	50.1433	49.0818	81.5038	85.0225	83.5408	AT2G43535.1 protein_coding Scorpion toxin-like knottin superfamily protein Encodes a defensin-like (DEFL) family protein. Scorpion toxin-like knottin superfamily protein; FUNCTIONS IN: ion channel inhibitor activity; INVOLVED IN: defense response; LOCATED IN: endomembrane system, extracellular region; EXPRESSED IN: 20 plant structures; EXPRESSED DURING: 13 growth stages; CONTAINS InterPro DOMAIN/…
AT2G43610	8	0.0220423	0	-0.927236	1.60717e-13	-1.28273	3.84757e-26	91.9271	89.8364	111.336	49.3318	54.5188	50.2653	84.1387	94.6684	91.7661	32.7957	32.5909	45.9475	AT2G43610.1 protein_coding Chitinase family protein Chitinase family protein; FUNCTIONS IN: chitin binding, chitinase activity; INVOLVED IN: carbohydrate metabolic process, cell wall macromolecule catabolic process; LOCATED IN: plasma membrane; EXPRESSED IN: 15 plant structures; EXPRESSED DURING: 7 growth stages; CONTAINS InterPro DOMAIN/s: Chitin-binding, type 1, conserved site (InterPro:IPR0183…
AT2G44130	9	0.000302325	0	-0.18351	0.801194	-0.759126	1.17238e-06	12.6575	10.6718	10.9466	9.42225	10.7936	9.925	10.0613	11.6563	11.5667	5.98738	6.28184	7.46804	AT2G44130.1 protein_coding Galactose oxidase/kelch repeat superfamily protein Galactose oxidase/kelch repeat superfamily protein; CONTAINS InterPro DOMAIN/s: F-box domain, cyclin-like (InterPro:IPR001810), Galactose oxidase/kelch, beta-propeller (InterPro:IPR011043), Kelch repeat type 1 (InterPro:IPR006652), Kelch related (InterPro:IPR013089), Kelch-type beta propeller (InterPro:IPR015915); BEST …
AT2G44300	2	0.370161	0	0.482642	0.00287522	0.377916	0.0346999	10.0327	9.2851	10.6165	14.5835	13.6022	13.7029	11.1116	11.3938	9.98014	13.8087	15.7357	12.6577	AT2G44300.1 protein_coding Bifunctional inhibitor/lipid-transfer protein/seed storage 2S albumin superfamily protein Bifunctional inhibitor/lipid-transfer protein/seed storage 2S albumin superfamily protein; FUNCTIONS IN: lipid binding; INVOLVED IN: lipid transport; LOCATED IN: plasma membrane, anchored to membrane; EXPRESSED IN: 21 plant structures; EXPRESSED DURING: 13 growth stages; CONTAINS I…
AT2G44370	4	0.00939868	0	-1.16849	0.00419614	-0.386807	0.900671	3.09146	2.59259	3.13545	1.38033	1.43181	1.08855	1.10563	1.83771	1.58659	0.809105	1.86589	0.822751	AT2G44370.1 protein_coding Cysteine/Histidine-rich C1 domain family protein Cysteine/Histidine-rich C1 domain family protein; CONTAINS InterPro DOMAIN/s: DC1 (InterPro:IPR004146), C1-like (InterPro:IPR011424); BEST Arabidopsis thaliana protein match is: Cysteine/Histidine-rich C1 domain family protein (TAIR:AT2G17740.1); Has 2013 Blast hits to 769 proteins in 36 species: Archae - 0; Bacteria - 0;…
AT2G44570	1	0.121867	0	-0.0507759	1	0.791608	0.00455702	2.79981	1.92937	3.02543	1.92046	2.47813	3.13758	3.70387	4.20048	3.73616	6.31102	5.65987	8.22751	AT2G44570.1 protein_coding glycosyl hydrolase 9B12 glycosyl hydrolase 9B12 (GH9B12); FUNCTIONS IN: hydrolase activity, hydrolyzing O-glycosyl compounds, catalytic activity; INVOLVED IN: carbohydrate metabolic process; LOCATED IN: endomembrane system; EXPRESSED IN: male gametophyte, pollen tube; EXPRESSED DURING: L mature pollen stage; CONTAINS InterPro DOMAIN/s: Six-hairpin glycosidase (InterPro:…
AT2G44840	8	0.000567615	0	-1.08596	9.0941e-05	-1.76477	6.2324e-08	11.8409	9.76745	14.4121	6.48155	5.67216	4.80242	4.31197	2.41528	4.9133	0.809105	1.18173	1.45564	AT2G44840.1 protein_coding ethylene-responsive element binding factor 13 encodes a member of the ERF (ethylene response factor) subfamily B-3 of ERF/AP2 transcription factor family. The protein contains one AP2 domain. There are 18 members in this subfamily including ATERF-1, ATERF-2, AND ATERF-5. ethylene-responsive element binding factor 13 (ERF13); CONTAINS InterPro DOMAIN/s: DNA-binding, inte…
AT2G45220	9	0.345048	0	0.193498	0.718944	-0.786483	1.82793e-08	34.181	31.5935	37.6254	32.8878	44.8817	40.4684	29.7415	32.4487	31.2711	14.9954	20.6492	18.6701	AT2G45220.1 protein_coding Plant invertase/pectin methylesterase inhibitor superfamily Plant invertase/pectin methylesterase inhibitor superfamily; FUNCTIONS IN: enzyme inhibitor activity, pectinesterase activity; INVOLVED IN: cell wall modification; LOCATED IN: membrane, plant-type cell wall; EXPRESSED IN: 9 plant structures; EXPRESSED DURING: 4 anthesis, C globular stage, petal differentiation …
AT2G45430	8	0.0757829	0	-0.343718	0.0336847	-0.425035	0.00207955	28.6981	29.9656	28.8791	19.3846	24.6712	24.9085	24.4345	28.4058	29.7357	21.5222	19.9029	20.0625	AT2G45430.1 protein_coding AT-hook motif nuclear-localized protein 22 Encodes a nuclear localized AT hook domain containing protein that can bind AT rich DNA in vitro. Overexpression of the gene results in delayed flowering. Is likely to act redundantly with AHL18, AHL27 and AHL29 in the regulation of flowering. It is also involved in both photo- and skotomorphogenesis. AT-hook motif nuclear-loca…
AT2G46410	9	0.305921	0	0.162765	1	-0.778076	0.00249951	3.55809	3.73816	3.19046	3.72089	3.90994	4.09806	3.75915	3.51791	4.04324	2.48125	2.30127	1.77208	AT2G46410.1 protein_coding Homeodomain-like superfamily protein Nuclear-localized R3-type MYB transcription factor. Positive regulator of hair-cell differentiation. Preferentially transcribed in hairless cells. Moves from atrichoblasts into trichoblast via plasmodesmata in a tissue-specific mode. N-terminus and part of the Myb domain are required for this movement, with W76 playing a crucial role…
AT2G46600	8	0.0135254	0	-0.293525	0.409471	-0.527885	0.00516965	20.5903	23.6951	24.3135	20.2848	16.4107	19.3377	23.4947	21.37	21.4445	11.7051	18.9077	15.5057	AT2G46600.1 protein_coding Calcium-binding EF-hand family protein Calcium-binding EF-hand family protein; FUNCTIONS IN: calcium ion binding; LOCATED IN: cellular_component unknown; EXPRESSED IN: 24 plant structures; EXPRESSED DURING: 14 growth stages; CONTAINS InterPro DOMAIN/s: EF-Hand 1, calcium-binding site (InterPro:IPR018247), EF-HAND 2 (InterPro:IPR018249), EF-hand-like domain (InterPro:IPR…
AT2G46650	3	0.000773402	0	0.344093	0.0034366	0.12622	0.725675	28.4647	26.6495	30.2543	35.2284	38.053	35.0897	35.1038	35.7041	30.5034	35.9782	37.9398	36.644	AT2G46650.1 protein_coding cytochrome B5 isoform C member of Cytochromes b5 cytochrome B5 isoform C (CB5-C); CONTAINS InterPro DOMAIN/s: Cytochrome b5, heme-binding site (InterPro:IPR018506), Cytochrome b5 (InterPro:IPR001199); BEST Arabidopsis thaliana protein match is: cytochrome B5 isoform D (TAIR:AT5G48810.1); Has 3777 Blast hits to 3746 proteins in 458 species: Archae - 2; Bacteria - 26; Met…
AT2G46750	8	0.000607727	0	-0.711932	0.0647123	-1.11007	9.77407e-05	3.84974	2.59259	3.30047	2.1005	1.92743	1.92097	3.42746	3.88545	3.53144	1.29457	2.11468	1.6455	AT2G46750.1 protein_coding D-arabinono-1,4-lactone oxidase family protein D-arabinono-1,4-lactone oxidase family protein; FUNCTIONS IN: oxidoreductase activity, D-arabinono-1,4-lactone oxidase activity, FAD binding, catalytic activity; INVOLVED IN: oxidation reduction; LOCATED IN: membrane; EXPRESSED IN: hypocotyl, root; CONTAINS InterPro DOMAIN/s: D-arabinono-1,4-lactone oxidase (InterPro:IPR007…
AT2G47000	3	0.0614082	0	0.409582	2.33916e-06	0.209254	0.0972991	78.9197	85.013	84.6021	109.406	103.145	117.755	88.8929	85.2173	83.6797	98.9805	102.811	96.1985	AT2G47000.1 protein_coding ATP binding cassette subfamily B4 Multidrug resistance P-glycoprotein (MDR/PGP) subfamily of ABC transporters. Functions in the basipetal redirection of auxin from the root tip. Exhibits apolar plasma membrane localization in the root cap and polar localization in tissues above. ATP binding cassette subfamily B4 (ABCB4); FUNCTIONS IN: xenobiotic-transporting ATPase acti…
AT2G47060	8	0.0694747	0	-0.401924	0.0280895	-0.502063	0.00163088	26.8315	26.77	29.0442	22.9255	21.6974	17.865	21.2834	26.7781	22.724	15.6966	14.8649	19.4929	AT2G47060.1 protein_coding Protein kinase superfamily protein Protein kinase superfamily protein; FUNCTIONS IN: protein serine/threonine kinase activity, protein kinase activity, kinase activity, ATP binding; INVOLVED IN: protein amino acid phosphorylation; EXPRESSED IN: 22 plant structures; EXPRESSED DURING: 13 growth stages; CONTAINS InterPro DOMAIN/s: Protein kinase, ATP binding site (InterPro…
AT2G47140	4	0.0385915	0	-0.590085	6.60015e-05	-0.234538	0.563592	15.8656	18.329	17.6025	12.423	10.8487	11.1416	11.4433	10.3962	8.85418	8.95409	8.08553	8.98697	AT2G47140.1 protein_coding NAD(P)-binding Rossmann-fold superfamily protein NAD(P)-binding Rossmann-fold superfamily protein; FUNCTIONS IN: oxidoreductase activity, binding, catalytic activity; INVOLVED IN: oxidation reduction, metabolic process; LOCATED IN: cellular_component unknown; EXPRESSED IN: 6 plant structures; EXPRESSED DURING: 4 anthesis, LP.10 ten leaves visible, petal differentiation …
AT2G47520	4	0.177589	0	-1.43484	0.00115131	-0.774914	0.635763	1.39991	1.86908	1.59523	0.540129	0.660834	0.57629	0.718661	0.472554	0.460622	0.377582	0.373178	0.189866	AT2G47520.1 protein_coding Integrase-type DNA-binding superfamily protein encodes a member of the ERF (ethylene response factor) subfamily B-2 of ERF/AP2 transcription factor family. The protein contains one AP2 domain. There are 5 members in this subfamily including RAP2.2 AND RAP2.12. HYPOXIA RESPONSIVE ERF (ETHYLENE RESPONSE FACTOR) 2 (HRE2); CONTAINS InterPro DOMAIN/s: DNA-binding, integrase-…
AT2G47550	8	0.0204188	0	-0.647052	5.32867e-06	-1.19928	6.07254e-16	19.0154	24.1172	19.9679	13.4432	12.8863	13.959	14.1521	11.8139	12.2321	5.39403	5.97086	5.25295	AT2G47550.1 protein_coding Plant invertase/pectin methylesterase inhibitor superfamily Plant invertase/pectin methylesterase inhibitor superfamily; FUNCTIONS IN: enzyme inhibitor activity, pectinesterase activity; INVOLVED IN: cell wall modification; LOCATED IN: endomembrane system, cell wall, plant-type cell wall; EXPRESSED IN: 20 plant structures; EXPRESSED DURING: 9 growth stages; CONTAINS Int…
AT2G48010	7	0.152493	0	-0.505219	0.00359504	-0.310385	0.295862	13.2991	14.3497	13.752	9.6623	8.81113	10.7574	9.39788	7.98092	10.799	7.55165	7.40137	7.78449	AT2G48010.1 protein_coding receptor-like kinase in in flowers 3 receptor-like serine/threonine kinase (RKF3) receptor-like kinase in in flowers 3 (RKF3); FUNCTIONS IN: receptor signaling protein serine/threonine kinase activity, kinase activity; INVOLVED IN: protein amino acid phosphorylation; LOCATED IN: plasma membrane; EXPRESSED IN: 22 plant structures; EXPRESSED DURING: 13 growth stages; CONT…
AT3G01140	1	0.211439	0	-0.178844	1	1.05349	0.00743783	0.816611	0.8441	1.15517	0.960229	0.826043	0.704354	0.884506	0.787591	0.870064	1.72609	1.8037	1.77208	AT3G01140.1 protein_coding myb domain protein 106 Encodes a MIXTA-like MYB gene NOECK (NOK). Loss of function mutations show an increased number of branchpoints in leaf trichomes suggesting a role in negative regulation of trichome branching. myb domain protein 106 (MYB106); FUNCTIONS IN: DNA binding, sequence-specific DNA binding transcription factor activity; INVOLVED IN: trichome branching, re…
AT3G01190	6	0.0993456	0	0.764057	1.81576e-09	-0.0731749	1	26.7732	30.87	31.1895	57.1936	47.9656	45.719	31.9528	29.4559	26.3066	27.6174	31.7202	23.9863	AT3G01190.1 protein_coding Peroxidase superfamily protein Peroxidase superfamily protein; FUNCTIONS IN: peroxidase activity, heme binding; INVOLVED IN: response to oxidative stress, oxidation reduction; LOCATED IN: endomembrane system; EXPRESSED IN: hypocotyl, root; CONTAINS InterPro DOMAIN/s: Haem peroxidase (InterPro:IPR010255), Plant peroxidase (InterPro:IPR000823), Peroxidases heam-ligand bin…
AT3G01220	9	0.0032375	0	-0.0882419	1	-0.431444	0.00370238	13.2991	13.1438	13.0919	12.663	12.1153	12.4223	15.4236	15.1742	12.6927	10.8959	10.3246	10.8223	AT3G01220.1 protein_coding homeobox protein 20 Encodes a homeodomain leucine zipper class I (HD-Zip I) protein. Expressed during seed germination in the micropylar endosperm and in the root cap, and increases ABA sensitivity and seed dormancy when mutated. homeobox protein 20 (HB20); FUNCTIONS IN: DNA binding, sequence-specific DNA binding transcription factor activity; INVOLVED IN: response to a…
AT3G01420	1	0.036049	0	0.187011	0.783332	0.568922	0.000373935	107.793	84.2895	95.3837	95.0027	122.089	110.135	93.9235	88.6827	96.4235	133.287	167.682	112.97	AT3G01420.1 protein_coding Peroxidase superfamily protein Encodes an alpha-dioxygenase involved in protection against oxidative stress and cell death. Induced in response to Salicylic acid and oxidative stress. Independent of NPR1 in induction by salicylic acid. DOX1; FUNCTIONS IN: lipoxygenase activity; INVOLVED IN: in 6 processes; LOCATED IN: endomembrane system; EXPRESSED IN: 9 plant structure…
AT3G01490	4	0.0141574	0	-0.548538	0.000576739	-0.189985	0.705831	27.7065	25.5642	24.4785	16.5039	17.402	19.2737	18.4641	23.9428	22.0075	15.4809	19.6541	21.5181	AT3G01490.1 protein_coding Protein kinase superfamily protein Protein kinase superfamily protein; FUNCTIONS IN: protein serine/threonine/tyrosine kinase activity, kinase activity; INVOLVED IN: protein amino acid phosphorylation; LOCATED IN: cellular_component unknown; EXPRESSED IN: 8 plant structures; EXPRESSED DURING: LP.06 six leaves visible, 4 anthesis, petal differentiation and expansion stag…
AT3G01600	3	0.00147044	0	0.75205	0.00290373	0.283069	0.730802	2.50816	2.65289	3.13545	5.28126	4.73598	3.97	2.81936	3.15036	2.86609	3.77582	3.60739	3.35429	AT3G01600.1 protein_coding NAC domain containing protein 44 NAC domain containing protein 44 (NAC044); FUNCTIONS IN: sequence-specific DNA binding transcription factor activity; INVOLVED IN: multicellular organismal development, regulation of transcription; CONTAINS InterPro DOMAIN/s: No apical meristem (NAM) protein (InterPro:IPR003441); BEST Arabidopsis thaliana protein match is: NAC domain con…
AT3G01820	2	0.105072	0	0.181638	0.455107	0.328125	0.0053748	23.0984	21.9466	22.6082	27.9667	25.1117	23.6279	23.0524	21.58	21.5469	27.2938	27.1798	28.6064	AT3G01820.1 protein_coding P-loop containing nucleoside triphosphate hydrolases superfamily protein P-loop containing nucleoside triphosphate hydrolases superfamily protein; FUNCTIONS IN: nucleobase, nucleoside, nucleotide kinase activity, nucleotide kinase activity, ATP binding; INVOLVED IN: nucleobase, nucleoside, nucleotide and nucleic acid metabolic process, anaerobic respiration, nucleotide …
AT3G02040	3	0.107015	0	0.799089	0.00542045	0.109622	1	27.1232	29.9656	27.0639	45.7909	45.5976	55.0677	36.32	36.8067	58.9084	29.6132	52.1828	60.8203	AT3G02040.1 protein_coding senescence-related gene 3 senescence-related gene 3 (SRG3); FUNCTIONS IN: phosphoric diester hydrolase activity, glycerophosphodiester phosphodiesterase activity; INVOLVED IN: glycerol metabolic process, lipid metabolic process; EXPRESSED IN: 18 plant structures; EXPRESSED DURING: 8 growth stages; CONTAINS InterPro DOMAIN/s: PLC-like phosphodiesterase, TIM beta/alpha-ba…
AT3G02620	2	0.133585	0	0.659227	7.07452e-06	1.24961	3.06681e-23	27.7648	23.9966	28.3291	36.5487	48.6815	41.2368	25.9271	29.8759	33.7789	75.5704	76.2528	61.2633	AT3G02620.1 protein_coding Plant stearoyl-acyl-carrier-protein desaturase family protein Plant stearoyl-acyl-carrier-protein desaturase family protein; FUNCTIONS IN: acyl-[acyl-carrier-protein] desaturase activity, oxidoreductase activity, transition metal ion binding; INVOLVED IN: oxidation reduction, fatty acid metabolic process, fatty acid biosynthetic process; CONTAINS InterPro DOMAIN/s: Ribo…
AT3G02840	7	0.0587985	0	-2.41853	8.75401e-08	-1.71607	0.023727	3.9664	2.17054	3.74054	0.960229	0.660834	0.192097	0.99507	0.577567	1.0236	0.215761	0.310982	0.253154	AT3G02840.1 protein_coding ARM repeat superfamily protein ARM repeat superfamily protein; FUNCTIONS IN: binding; INVOLVED IN: response to other organism, response to ozone; EXPRESSED IN: 16 plant structures; EXPRESSED DURING: 8 growth stages; CONTAINS InterPro DOMAIN/s: Armadillo-like helical (InterPro:IPR011989), Armadillo-type fold (InterPro:IPR016024); BEST Arabidopsis thaliana protein match i…
AT3G03780	2	0.0509985	0	0.326005	0.00297672	0.353768	0.00060528	388.299	359.888	394.517	446.626	524.372	461.352	381.167	361.032	367.218	452.613	467.157	498.017	AT3G03780.1 protein_coding methionine synthase 2 Encodes a cytosolic methionine synthase, involved in methionine regeneration via the activated methyl cycle (or SAM cycle) methionine synthase 2 (MS2); FUNCTIONS IN: 5-methyltetrahydropteroyltriglutamate-homocysteine S-methyltransferase activity, methionine synthase activity; INVOLVED IN: response to cadmium ion, response to salt stress, methionine…
AT3G04320	7	0.00504856	0	-1.05822	1.37612e-08	-0.874598	8.97208e-06	15.6323	11.8174	15.9523	6.48155	8.70099	5.5708	13.7098	12.3389	10.6967	6.4189	6.966	6.64529	AT3G04320.1 protein_coding Kunitz family trypsin and protease inhibitor protein Kunitz family trypsin and protease inhibitor protein; FUNCTIONS IN: endopeptidase inhibitor activity; INVOLVED IN: biological_process unknown; LOCATED IN: endomembrane system; CONTAINS InterPro DOMAIN/s: Proteinase inhibitor I3, Kunitz legume (InterPro:IPR002160), Kunitz inhibitor ST1-like (InterPro:IPR011065); BEST A…
AT3G04330	8	0.00266356	0	-0.501495	0.359533	-0.760248	0.00803684	3.67475	2.89406	3.19046	2.40057	2.42306	2.04903	3.64859	4.56803	5.57864	2.64308	2.73664	2.78469	AT3G04330.1 protein_coding Kunitz family trypsin and protease inhibitor protein Kunitz family trypsin and protease inhibitor protein; FUNCTIONS IN: endopeptidase inhibitor activity; INVOLVED IN: biological_process unknown; LOCATED IN: endomembrane system; CONTAINS InterPro DOMAIN/s: Proteinase inhibitor I3, Kunitz legume (InterPro:IPR002160), Kunitz inhibitor ST1-like (InterPro:IPR011065); BEST A…
AT3G05155	1	0.100784	0	0.415288	0.776692	1.00874	0.00565652	1.34158	1.74849	1.48521	2.40057	1.37674	2.36919	1.43732	1.31265	1.53541	2.58914	3.5452	2.53154	AT3G05155.1 protein_coding Major facilitator superfamily protein Major facilitator superfamily protein; FUNCTIONS IN: substrate-specific transmembrane transporter activity, carbohydrate transmembrane transporter activity, transporter activity, sugar:hydrogen symporter activity; INVOLVED IN: transport, transmembrane transport; LOCATED IN: integral to membrane, membrane; CONTAINS InterPro DOMAIN/s:…
AT3G05200	4	0.174164	0	-0.59871	3.62823e-05	-0.321798	0.150999	24.1484	20.5599	22.9933	15.3637	16.0803	13.1906	17.082	18.6922	15.4564	12.5142	15.7979	12.721	AT3G05200.1 protein_coding RING/U-box superfamily protein Encodes a putative RING-H2 zinc finger protein ATL6 (ATL6). ATL6; FUNCTIONS IN: zinc ion binding; INVOLVED IN: response to chitin; LOCATED IN: plasma membrane; EXPRESSED IN: 22 plant structures; EXPRESSED DURING: 12 growth stages; CONTAINS InterPro DOMAIN/s: Zinc finger, RING-type (InterPro:IPR001841), Zinc finger, C3HC4 RING-type (InterPr…
AT3G05630	3	0.0111809	0	0.905804	4.53077e-05	0.263322	0.736583	4.02473	4.40138	4.8957	7.50179	8.42564	9.09258	5.14119	5.40812	6.75579	5.34009	7.46357	8.10093	AT3G05630.1 protein_coding phospholipase D P2 Encodes a member of the PXPH-PLD subfamily of phospholipase D proteins. Regulates vesicle trafficking. Required for auxin transport and distribution and hence auxin responses. This subfamily is novel structurally different from the majority of plant PLDs by having phox homology (PX) and pleckstrin homology (PH) domains. Involved regulating root develo…
AT3G05890	6	0.153367	0	0.571309	0.000147232	-0.0158598	1	31.0896	27.9156	38.5055	46.211	45.928	52.9547	46.9894	41.3223	35.8773	39.4843	45.4656	37.8465	AT3G05890.1 protein_coding Low temperature and salt responsive protein family RARE-COLD-INDUCIBLE 2B (RCI2B); CONTAINS InterPro DOMAIN/s: Uncharacterised protein family UPF0057 (InterPro:IPR000612); BEST Arabidopsis thaliana protein match is: Low temperature and salt responsive protein family (TAIR:AT3G05880.1); Has 1391 Blast hits to 1391 proteins in 471 species: Archae - 0; Bacteria - 653; Meta…
AT3G06120	2	0.00136323	0	0.628738	0.190798	0.836169	0.00891192	1.92487	1.86908	2.69539	3.00072	3.85487	3.20161	2.65352	1.7327	2.76373	3.82976	3.91837	5.06308	AT3G06120.1 protein_coding basic helix-loop-helix (bHLH) DNA-binding superfamily protein Encodes a basic helix-loop-helix (bHLH) protein that controls meristemoid differentiation during stomatal development. In the absence of MUTE, meristemoids abort after excessive asymmetric divisions and fail to differentiate stomata. MUTE (MUTE); CONTAINS InterPro DOMAIN/s: Helix-loop-helix DNA-binding domain…
AT3G07010	8	0.0393467	0	-0.248409	0.449714	-0.49168	0.00170945	37.9141	32.9802	34.82	29.9471	29.4071	29.6469	30.2391	40.0096	38.7434	22.6549	23.9456	31.0747	AT3G07010.1 protein_coding Pectin lyase-like superfamily protein Pectin lyase-like superfamily protein; FUNCTIONS IN: lyase activity, pectate lyase activity; INVOLVED IN: biological_process unknown; LOCATED IN: endomembrane system; EXPRESSED IN: 22 plant structures; EXPRESSED DURING: 13 growth stages; CONTAINS InterPro DOMAIN/s: Pectin lyase fold/virulence factor (InterPro:IPR011050), AmbAllergen…
AT3G08760	4	0.164217	0	-0.727319	2.10329e-08	-0.385363	0.0278019	19.5987	19.2937	20.5179	11.7628	11.7298	12.4223	14.4285	14.3342	16.8895	13.3772	10.3246	11.1388	AT3G08760.1 protein_coding Protein kinase superfamily protein Encodes an osmotic stress-inducible kinase that functions as a negative regulator of osmotic stress signaling in plants. ATSIK; FUNCTIONS IN: protein kinase activity, kinase activity, ATP binding; INVOLVED IN: protein amino acid phosphorylation; EXPRESSED IN: 23 plant structures; EXPRESSED DURING: 13 growth stages; CONTAINS InterPro DO…
AT3G09390	9	0.0169784	0	-0.0589221	1	-0.38783	0.00888221	85.5109	93.6349	76.461	78.6187	78.5842	88.1724	161.257	122.234	139.005	113.329	113.384	96.072	AT3G09390.1 protein_coding metallothionein 2A metallothionein, binds to and detoxifies excess copper and other metals, limiting oxidative damage metallothionein 2A (MT2A); CONTAINS InterPro DOMAIN/s: Plant metallothionein, family 15 (InterPro:IPR000347); BEST Arabidopsis thaliana protein match is: metallothionein 2B (TAIR:AT5G02380.1); Has 597 Blast hits to 588 proteins in 128 species: Archae - 0…
AT3G09520	4	0.212213	0	-0.954964	5.99052e-06	-0.539522	0.0893789	7.29117	6.7528	8.91128	3.60086	4.73598	3.45774	4.97535	4.72554	5.62982	3.23642	3.98057	3.35429	AT3G09520.1 protein_coding exocyst subunit exo70 family protein H4 A member of EXO70 gene family, putative exocyst subunits, conserved in land plants. Arabidopsis thaliana contains 23 putative EXO70 genes, which can be classified into eight clusters on the phylogenetic tree. exocyst subunit exo70 family protein H4 (EXO70H4); INVOLVED IN: exocytosis, vesicle docking involved in exocytosis; LOCATED…
AT3G10190	7	0.0880025	0	-0.575885	0.00520123	-0.644555	0.00240606	9.27437	9.22481	11.8267	7.26173	6.16779	6.97951	7.2419	7.03581	8.18884	4.26129	5.2245	4.9365	AT3G10190.1 protein_coding Calcium-binding EF-hand family protein Calcium-binding EF-hand family protein; FUNCTIONS IN: calcium ion binding; INVOLVED IN: biological_process unknown; LOCATED IN: plasma membrane; EXPRESSED IN: 18 plant structures; EXPRESSED DURING: 8 growth stages; CONTAINS InterPro DOMAIN/s: EF-Hand 1, calcium-binding site (InterPro:IPR018247), EF-HAND 2 (InterPro:IPR018249), EF-h…
AT3G10340	2	0.142122	0	0.588539	2.48818e-05	0.562619	1.26359e-05	11.8992	10.4307	10.5615	15.4237	16.4658	17.6089	13.8757	13.074	15.2005	19.2028	20.276	22.9104	AT3G10340.1 protein_coding phenylalanine ammonia-lyase 4 Encodes PAL4, a putative a phenylalanine ammonia-lyase. Arabidopsis has four PALs: AT2G37040 (PAL1), AT3G53260 (PAL2), AT5G04230 (PAL3) and AT3G10340 (PAL4). phenylalanine ammonia-lyase 4 (PAL4); FUNCTIONS IN: ammonia-lyase activity, catalytic activity; INVOLVED IN: L-phenylalanine catabolic process, biosynthetic process; LOCATED IN: cytopl…
AT3G10720	7	0.0432746	0	-0.524296	7.39896e-06	-0.383937	0.00413468	102.718	102.196	102.095	70.5768	72.3614	70.4995	72.6401	86.8975	82.349	51.8367	61.5122	72.2755	AT3G10720.1 protein_coding Plant invertase/pectin methylesterase inhibitor superfamily Plant invertase/pectin methylesterase inhibitor superfamily; FUNCTIONS IN: pectinesterase activity; INVOLVED IN: cell wall modification; LOCATED IN: cell wall, plant-type cell wall; EXPRESSED IN: 21 plant structures; EXPRESSED DURING: 13 growth stages; CONTAINS InterPro DOMAIN/s: Pectinesterase, active site (In…
AT3G10930	7	0.0920944	0	-1.4002	9.61325e-07	-1.57614	1.13994e-06	7.23284	5.66753	8.80126	3.42082	2.31292	2.49726	4.53309	3.25538	4.04324	1.88791	1.24393	0.759462	AT3G10930.1 protein_coding unknown protein; FUNCTIONS IN: molecular_function unknown; INVOLVED IN: biological_process unknown; LOCATED IN: mitochondrion; EXPRESSED IN: 18 plant structures; EXPRESSED DURING: 9 growth stages; Has 1 Blast hits to 1 proteins in 1 species: Archae - 0; Bacteria - 0; Metazoa - 0; Fungi - 0; Plants - 1; Viruses - 0; Other Eukaryotes - 0 (source: NCBI BLink).
AT3G11340	3	0.00211034	0	0.766016	1.27503e-10	0.29272	0.147505	21.5819	21.7054	25.6337	37.9891	42.734	36.4984	20.2331	18.6922	20.0626	21.0367	27.7396	23.6066	AT3G11340.1 protein_coding UDP-Glycosyltransferase superfamily protein UDP-Glycosyltransferase superfamily protein; FUNCTIONS IN: transferase activity, transferring hexosyl groups, UDP-glycosyltransferase activity; INVOLVED IN: metabolic process; LOCATED IN: endomembrane system; EXPRESSED IN: 8 plant structures; EXPRESSED DURING: 4 anthesis, LP.02 two leaves visible, petal differentiation and exp…
AT3G11820	4	0.0684072	0	-0.651138	1.89537e-07	-0.28591	0.178545	39.4307	41.5418	44.9415	26.7064	27.6449	25.805	26.8669	27.7232	27.842	17.9082	26.6201	23.2902	AT3G11820.1 protein_coding syntaxin of plants 121 Encodes a syntaxin localized at the plasma membrane (SYR1, Syntaxin Related Protein 1, also known as SYP121, PENETRATION1/PEN1). SYR1/PEN1 is a member of the SNARE superfamily proteins. SNARE proteins are involved in cell signaling, vesicle traffic, growth and development. SYR1/PEN1 functions in positioning anchoring of the KAT1 K+ channel protein…
AT3G12610	8	0.0516662	0	-0.307842	0.0758454	-0.396892	0.00441978	89.1856	100.086	93.2384	73.4575	72.4164	82.4095	79.495	84.2197	87.2111	53.293	62.1342	75.3766	AT3G12610.1 protein_coding Leucine-rich repeat (LRR) family protein Plays role in DNA-damage repair/toleration. Partially complements RecA- phenotypes. DNA-DAMAGE REPAIR/TOLERATION 100 (DRT100); CONTAINS InterPro DOMAIN/s: Leucine-rich repeat-containing N-terminal domain, type 2 (InterPro:IPR013210), Leucine-rich repeat (InterPro:IPR001611); BEST Arabidopsis thaliana protein match is: Leucine-ric…
AT3G12710	8	0.00500642	0	-0.45638	0.00134337	-0.678999	3.59462e-08	24.4983	24.8407	25.5237	18.8445	18.9439	16.7124	24.7109	25.833	25.1807	12.7839	16.3577	18.3537	AT3G12710.1 protein_coding DNA glycosylase superfamily protein DNA glycosylase superfamily protein; FUNCTIONS IN: DNA-3-methyladenine glycosylase I activity, catalytic activity; INVOLVED IN: DNA repair, base-excision repair; EXPRESSED IN: 20 plant structures; EXPRESSED DURING: 13 growth stages; CONTAINS InterPro DOMAIN/s: DNA glycosylase (InterPro:IPR011257), Methyladenine glycosylase (InterPro:I…
AT3G12830	9	0.065406	0	-0.593342	0.0312979	-1.4625	5.00277e-12	11.1409	8.62188	10.0664	6.3015	7.0489	6.40322	10.6694	6.56326	9.16126	2.69702	3.5452	3.35429	AT3G12830.1 protein_coding SAUR-like auxin-responsive protein family SAUR-like auxin-responsive protein family ; CONTAINS InterPro DOMAIN/s: Auxin responsive SAUR protein (InterPro:IPR003676); BEST Arabidopsis thaliana protein match is: SAUR-like auxin-responsive protein family (TAIR:AT1G56150.1); Has 1206 Blast hits to 1201 proteins in 26 species: Archae - 0; Bacteria - 0; Metazoa - 0; Fungi - 0…
AT3G13310	8	0.00175753	0	-0.608691	0.00352152	-1.00945	1.51164e-07	23.4484	35.5125	32.3446	23.1655	18.8889	17.801	16.1975	12.0764	15.8147	7.98317	7.27698	6.582	AT3G13310.1 protein_coding Chaperone DnaJ-domain superfamily protein Chaperone DnaJ-domain superfamily protein; FUNCTIONS IN: unfolded protein binding, heat shock protein binding; INVOLVED IN: protein folding; EXPRESSED IN: 23 plant structures; EXPRESSED DURING: 13 growth stages; CONTAINS InterPro DOMAIN/s: Molecular chaperone, heat shock protein, Hsp40, DnaJ (InterPro:IPR015609), Heat shock prot…
AT3G13600	7	0.052418	0	-0.776164	4.06264e-07	-0.821099	1.78178e-06	12.5408	15.9776	14.9071	8.34199	8.42564	8.58032	8.78978	10.4487	8.34238	5.01645	5.1623	5.44281	AT3G13600.1 protein_coding calmodulin-binding family protein calmodulin-binding family protein; CONTAINS InterPro DOMAIN/s: IQ calmodulin-binding region (InterPro:IPR000048); BEST Arabidopsis thaliana protein match is: calmodulin-binding family protein (TAIR:AT3G58480.1); Has 2440 Blast hits to 1727 proteins in 273 species: Archae - 4; Bacteria - 163; Metazoa - 734; Fungi - 252; Plants - 308; Vir…
AT3G13610	1	0.149372	0	0.319426	0.225186	0.701098	5.88177e-07	12.5408	15.3144	16.5024	16.984	18.3382	20.1061	16.8609	15.0692	17.7595	24.2192	31.036	25.6318	AT3G13610.1 protein_coding 2-oxoglutarate (2OG) and Fe(II)-dependent oxygenase superfamily protein 2-oxoglutarate (2OG) and Fe(II)-dependent oxygenase superfamily protein; CONTAINS InterPro DOMAIN/s: Oxoglutarate/iron-dependent oxygenase (InterPro:IPR005123); BEST Arabidopsis thaliana protein match is: 2-oxoglutarate (2OG) and Fe(II)-dependent oxygenase superfamily protein (TAIR:AT1G55290.1); Has…
AT3G13790	1	0.0141934	0	0.133945	0.896724	0.478107	0.000167718	118.875	118.717	124.153	115.167	133.048	148.811	124.107	113.781	118.38	159.987	190.134	146.133	AT3G13790.1 protein_coding Glycosyl hydrolases family 32 protein Encodes a protein with invertase activity. ATBFRUCT1; FUNCTIONS IN: hydrolase activity, hydrolyzing O-glycosyl compounds, beta-fructofuranosidase activity; INVOLVED IN: response to karrikin, response to wounding; LOCATED IN: cell wall; EXPRESSED IN: 21 plant structures; EXPRESSED DURING: 13 growth stages; CONTAINS InterPro DOMAIN/s:…
AT3G15210	7	0.104829	0	-0.871933	4.40393e-09	-0.9984	5.4408e-11	56.5795	59.8105	74.2607	35.7085	38.9342	29.4548	35.2144	27.2506	36.7986	14.5639	18.1614	17.0246	AT3G15210.1 protein_coding ethylene responsive element binding factor 4 Encodes a member of the ERF (ethylene response factor) subfamily B-1 of ERF/AP2 transcription factor family (ATERF-4). The protein contains one AP2 domain. Acts as a negative regulator of JA-responsive defense gene expression and resistance to the necrotrophic fungal pathogen Fusarium oxysporum and antagonizes JA inhibition o…
AT3G15353	9	0.00413474	0	-0.0726048	1	-0.364484	0.000355215	54.2463	54.2636	59.4635	51.9124	50.0582	57.9492	81.8168	74.4536	72.2665	55.6125	60.7659	61.2	AT3G15353.1 protein_coding metallothionein 3 metallothionein, binds to and detoxifies excess copper and other metals, limiting oxidative damage metallothionein 3 (MT3); Has 268 Blast hits to 268 proteins in 64 species: Archae - 0; Bacteria - 0; Metazoa - 0; Fungi - 0; Plants - 268; Viruses - 0; Other Eukaryotes - 0 (source: NCBI BLink).
AT3G15370	4	0.0194529	0	-2.00527	0.000186104	-0.365502	1	2.68315	3.79845	2.03529	1.2603	0.220278	0.640322	0.608098	1.10263	0.511802	0.647284	0.497571	0.569597	AT3G15370.1 protein_coding expansin 12 member of Alpha-Expansin Gene Family. Naming convention from the Expansin Working Group (Kende et al, 2004. Plant Mol Bio) expansin 12 (EXPA12); INVOLVED IN: plant-type cell wall organization, unidimensional cell growth, plant-type cell wall loosening; LOCATED IN: endomembrane system, extracellular region; EXPRESSED IN: root; CONTAINS InterPro DOMAIN/s: Barw…
AT3G15530	4	0.105596	0	-0.559565	8.79151e-09	-0.26814	0.080361	44.797	50.1637	49.5621	35.0484	30.2332	32.8485	28.0278	26.3055	30.1963	22.1695	24.4432	23.6699	AT3G15530.1 protein_coding S-adenosyl-L-methionine-dependent methyltransferases superfamily protein S-adenosyl-L-methionine-dependent methyltransferases superfamily protein; FUNCTIONS IN: methyltransferase activity; INVOLVED IN: metabolic process; LOCATED IN: cellular_component unknown; EXPRESSED IN: 22 plant structures; EXPRESSED DURING: 14 growth stages; CONTAINS InterPro DOMAIN/s: Methyltransf…
AT3G15650	1	0.0145355	0	0.143966	1	1.14944	2.10659e-08	4.60802	6.8131	5.50079	6.7216	6.05765	5.89096	2.81936	2.67781	3.68498	7.17406	6.966	6.26556	AT3G15650.1 protein_coding alpha/beta-Hydrolases superfamily protein alpha/beta-Hydrolases superfamily protein; FUNCTIONS IN: hydrolase activity, carboxylesterase activity; EXPRESSED IN: 16 plant structures; EXPRESSED DURING: 11 growth stages; CONTAINS InterPro DOMAIN/s: Phospholipase/carboxylesterase (InterPro:IPR003140); BEST Arabidopsis thaliana protein match is: alpha/beta-Hydrolases superfam…
AT3G15680	7	0.000777723	0	-0.371751	0.000459742	-0.31959	0.00557839	46.1969	38.1051	40.7609	31.6275	32.3258	32.7205	36.707	36.5967	36.645	30.3684	27.7396	29.9355	AT3G15680.1 protein_coding Ran BP2/NZF zinc finger-like superfamily protein Ran BP2/NZF zinc finger-like superfamily protein; FUNCTIONS IN: binding, zinc ion binding; INVOLVED IN: biological_process unknown; LOCATED IN: intracellular; EXPRESSED IN: 21 plant structures; EXPRESSED DURING: 13 growth stages; CONTAINS InterPro DOMAIN/s: Zinc finger, RanBP2-type (InterPro:IPR001876); BEST Arabidopsis t…
AT3G16370	9	0.0218378	0	-0.142495	0.917775	-0.422552	0.00655924	312.879	283.256	315.91	261.182	277.495	287.633	238.817	276.654	275.452	155.024	218.372	216.953	AT3G16370.1 protein_coding GDSL-like Lipase/Acylhydrolase superfamily protein GDSL-like Lipase/Acylhydrolase superfamily protein; FUNCTIONS IN: hydrolase activity, acting on ester bonds, carboxylesterase activity; INVOLVED IN: lipid metabolic process; LOCATED IN: apoplast; EXPRESSED IN: 22 plant structures; EXPRESSED DURING: 14 growth stages; CONTAINS InterPro DOMAIN/s: Lipase, GDSL (InterPro:IPR…
AT3G16440	6	0.23985	0	0.309912	0.0147251	-0.493773	8.86218e-07	30.9729	31.3523	34.4349	36.5487	43.1194	40.2763	41.6271	42.0573	41.1489	31.9327	29.4189	27.1508	AT3G16440.1 protein_coding myrosinase-binding protein-like protein-300B myrosinase-binding protein-like protein (AtMLP-300B) mRNA, myrosinase-binding protein-like protein-300B (MLP-300B); CONTAINS InterPro DOMAIN/s: Mannose-binding lectin (InterPro:IPR001229); BEST Arabidopsis thaliana protein match is: Mannose-binding lectin superfamily protein (TAIR:AT3G16450.3); Has 1615 Blast hits to 760 prot…
AT3G16510	8	0.0159072	0	-0.384739	0.0682045	-0.543272	0.00421225	11.2576	10.3101	10.8366	8.16195	8.97633	7.61983	8.23697	6.9308	8.08647	5.34009	5.65987	4.9365	AT3G16510.1 protein_coding Calcium-dependent lipid-binding (CaLB domain) family protein Calcium-dependent lipid-binding (CaLB domain) family protein; CONTAINS InterPro DOMAIN/s: C2 membrane targeting protein (InterPro:IPR018029), C2 calcium/lipid-binding domain, CaLB (InterPro:IPR008973), C2 calcium-dependent membrane targeting (InterPro:IPR000008); BEST Arabidopsis thaliana protein match is: Cal…
AT3G16690	2	0.147348	0	0.780172	8.45912e-05	0.741525	7.27504e-05	7.29117	4.88372	6.21589	11.6428	8.97633	11.0776	6.79964	7.71839	8.49592	12.8917	14.243	11.3919	AT3G16690.1 protein_coding Nodulin MtN3 family protein Nodulin MtN3 family protein; INVOLVED IN: biological_process unknown; LOCATED IN: endomembrane system, integral to membrane, membrane; EXPRESSED IN: 18 plant structures; EXPRESSED DURING: 11 growth stages; CONTAINS InterPro DOMAIN/s: MtN3/saliva-related transmembrane protein, conserved region (InterPro:IPR018169), RAG1-activating protein 1 ho…
AT3G16720	8	0.0706872	0	-0.7311	9.13027e-06	-0.911445	3.65118e-08	26.0732	26.2274	28.5491	14.2234	19.1642	15.2397	16.6398	15.2793	21.854	8.52257	10.3868	9.74643	AT3G16720.1 protein_coding TOXICOS EN LEVADURA 2 RING-H2 protein induced after exposure to chitin or inactivated crude cellulase preparations. TOXICOS EN LEVADURA 2 (ATL2); FUNCTIONS IN: zinc ion binding; INVOLVED IN: response to chitin, defense response; EXPRESSED IN: 22 plant structures; EXPRESSED DURING: 13 growth stages; CONTAINS InterPro DOMAIN/s: Zinc finger, RING-type (InterPro:IPR001841),…
AT3G16770	1	0.393007	0	-0.19233	0.444531	0.536206	1.76351e-07	65.3289	60.8355	70.6851	52.6926	61.9532	57.629	63.0764	73.5085	69.861	90.9434	100.82	107.844	AT3G16770.1 protein_coding ethylene-responsive element binding protein Encodes a member of the ERF (ethylene response factor) subfamily B-2 of the plant specific ERF/AP2 transcription factor family (RAP2.3). The protein contains one AP2 domain. There are 5 members in this subfamily including RAP2.2 AND RAP2.12.It is localized to the nucleus and acts as a transcriptional activator through the GCC-…
AT3G17790	3	0.163962	0	0.731221	0.000638324	0.0575354	1	26.4232	35.5728	28.2191	48.3115	45.8179	55.644	35.6014	33.8664	44.1173	27.132	44.0973	47.1499	AT3G17790.1 protein_coding purple acid phosphatase 17 purple acid phosphatase 17 (PAP17); CONTAINS InterPro DOMAIN/s: Metallophosphoesterase (InterPro:IPR004843); BEST Arabidopsis thaliana protein match is: purple acid phosphatase 3 (TAIR:AT1G14700.1); Has 1229 Blast hits to 1218 proteins in 312 species: Archae - 4; Bacteria - 345; Metazoa - 336; Fungi - 8; Plants - 191; Viruses - 0; Other Eukary…
AT3G18200	8	0.00877774	0	-0.947389	7.60196e-08	-1.37895	1.19e-15	11.0826	15.7364	12.3218	7.92189	6.49821	5.82693	11.9961	12.4964	11.5155	4.26129	4.60253	4.99979	AT3G18200.1 protein_coding nodulin MtN21 /EamA-like transporter family protein nodulin MtN21 /EamA-like transporter family protein; FUNCTIONS IN: molecular_function unknown; LOCATED IN: endomembrane system, membrane; EXPRESSED IN: root; CONTAINS InterPro DOMAIN/s: Protein of unknown function DUF6, transmembrane (InterPro:IPR000620); BEST Arabidopsis thaliana protein match is: Walls Are Thin 1 (TA…
AT3G18450	3	0.026124	0	1.10795	0.00309474	0.280491	0.974394	1.45823	2.23084	1.59523	2.88069	3.90994	4.61032	1.60317	1.62769	1.53541	2.37337	2.23907	1.13919	AT3G18450.1 protein_coding PLAC8 family protein PLAC8 family protein; CONTAINS InterPro DOMAIN/s: Protein of unknown function Cys-rich (InterPro:IPR006461); BEST Arabidopsis thaliana protein match is: PLAC8 family protein (TAIR:AT3G18460.1); Has 593 Blast hits to 592 proteins in 66 species: Archae - 0; Bacteria - 0; Metazoa - 68; Fungi - 27; Plants - 497; Viruses - 0; Other Eukaryotes - 1 (source…
AT3G19030	8	0.039402	0	-0.186254	0.607988	-0.368717	0.00973432	92.3354	74.9441	82.1268	73.1574	74.9496	71.0758	124.273	105.432	119.864	76.3795	94.9739	99.5528	AT3G19030.1 protein_coding unknown protein; FUNCTIONS IN: molecular_function unknown; INVOLVED IN: pyridoxine biosynthetic process, homoserine biosynthetic process; LOCATED IN: endomembrane system; EXPRESSED IN: 19 plant structures; EXPRESSED DURING: 9 growth stages; BEST Arabidopsis thaliana protein match is: unknown protein (TAIR:AT1G49500.1); Has 22 Blast hits to 22 proteins in 2 species: Arch…
AT3G19200	4	0.334133	0	-1.02952	0.00701971	0.195359	1	2.44983	3.3764	4.8957	1.86044	1.37674	2.04903	2.65352	2.52029	1.99603	2.85884	2.67445	2.65812	AT3G19200.1 protein_coding unknown protein; BEST Arabidopsis thaliana protein match is: unknown protein (TAIR:AT4G34419.1); Has 51 Blast hits to 51 proteins in 10 species: Archae - 0; Bacteria - 0; Metazoa - 0; Fungi - 0; Plants - 51; Viruses - 0; Other Eukaryotes - 0 (source: NCBI BLink).
AT3G19380	7	0.000690272	0	-1.04442	4.78856e-08	-0.899407	9.05217e-06	12.2492	12.6012	8.96629	4.86116	5.67216	5.82693	8.78978	8.97853	10.236	4.04552	5.34889	5.69597	AT3G19380.1 protein_coding plant U-box 25 plant U-box 25 (PUB25); FUNCTIONS IN: ubiquitin-protein ligase activity, binding; INVOLVED IN: response to chitin; LOCATED IN: ubiquitin ligase complex; EXPRESSED IN: 22 plant structures; EXPRESSED DURING: 12 growth stages; CONTAINS InterPro DOMAIN/s: U box domain (InterPro:IPR003613), Armadillo-like helical (InterPro:IPR011989), Armadillo-type fold (Inte…
AT3G19430	1	0.0057912	0	0.0981804	1	0.606209	0.000499848	95.3102	135.9	120.577	115.588	119.886	141.127	109.402	111.68	117.817	197.799	133.1	184.929	AT3G19430.1 protein_coding late embryogenesis abundant protein-related / LEA protein-related late embryogenesis abundant protein-related / LEA protein-related; CONTAINS InterPro DOMAIN/s: Root cap (InterPro:IPR009646); BEST Arabidopsis thaliana protein match is: Late embryogenesis abundant (LEA) protein-related (TAIR:AT5G60520.1); Has 407828 Blast hits to 124211 proteins in 3571 species: Archae -…
AT3G19540	4	0.0478199	0	-0.531128	1.43872e-05	-0.218698	0.366094	29.4563	28.0362	28.7691	21.3051	21.4771	16.7764	22.9972	23.8903	26.3578	22.6549	19.5297	20.6953	AT3G19540.1 protein_coding Protein of unknown function (DUF620) Protein of unknown function (DUF620); FUNCTIONS IN: molecular_function unknown; INVOLVED IN: biological_process unknown; LOCATED IN: plasma membrane; EXPRESSED IN: 21 plant structures; EXPRESSED DURING: 13 growth stages; CONTAINS InterPro DOMAIN/s: Protein of unknown function DUF620 (InterPro:IPR006873); BEST Arabidopsis thaliana pro…
AT3G19580	8	0.00676713	0	-0.437239	0.285303	-0.757394	0.00455702	8.98272	7.89837	11.1116	6.18147	7.7648	6.72338	6.57852	5.93318	8.44474	3.77582	5.1623	3.48087	AT3G19580.1 protein_coding zinc-finger protein 2 Encodes zinc finger protein. mRNA levels are upregulated in response to ABA, high salt, and mild dessication. The protein is localized to the nucleus and acts as a transcriptional repressor. zinc-finger protein 2 (ZF2); CONTAINS InterPro DOMAIN/s: Zinc finger, C2H2-like (InterPro:IPR015880), Zinc finger, C2H2-type (InterPro:IPR007087); BEST Arabido…
AT3G19710	2	0.0998667	0	0.231249	0.431902	0.413916	0.00539873	123.95	100.086	123.438	123.449	156.893	127.488	141.521	132.945	117.049	175.738	161.524	184.296	AT3G19710.1 protein_coding branched-chain aminotransferase4 Belongs to the branched-chain amino acid aminotransferase gene family. Encodes a methionine-oxo-acid transaminase. Involved in the methionine chain elongation pathway that leads to the ultimate biosynthesis of methionine-derived glucosinolates. branched-chain aminotransferase4 (BCAT4); CONTAINS InterPro DOMAIN/s: Aminotransferase, class …
AT3G20380	1	0.133064	0	0.303102	0.521047	0.686014	0.000361974	4.84134	4.03962	5.00572	6.00143	5.89244	5.25064	3.70387	3.93795	4.24796	6.31102	6.09525	6.77187	AT3G20380.1 protein_coding TRAF-like family protein TRAF-like family protein; FUNCTIONS IN: molecular_function unknown; INVOLVED IN: biological_process unknown; LOCATED IN: endomembrane system; CONTAINS InterPro DOMAIN/s: TRAF-like (InterPro:IPR008974), MATH (InterPro:IPR002083); BEST Arabidopsis thaliana protein match is: TRAF-like family protein (TAIR:AT3G20370.1); Has 521 Blast hits to 488 pro…
AT3G20940	2	0.0619632	0	0.98597	6.56918e-14	1.64008	4.95214e-45	14.874	12.7821	13.3669	23.2856	29.3521	28.6224	15.9764	17.117	19.0902	56.2058	59.6464	46.8968	AT3G20940.1 protein_coding cytochrome P450, family 705, subfamily A, polypeptide 30 a member of A-type cytochrome P450 "cytochrome P450, family 705, subfamily A, polypeptide 30" (CYP705A30); FUNCTIONS IN: electron carrier activity, monooxygenase activity, iron ion binding, oxygen binding, heme binding; INVOLVED IN: oxidation reduction; LOCATED IN: endomembrane system; CONTAINS InterPro DOMAIN/s: …
AT3G21150	4	0.00321328	0	-0.900467	0.00287522	-0.269717	0.855223	4.02473	6.08958	6.2709	2.82067	3.35924	2.56129	4.97535	5.09309	6.60225	3.614	5.2245	5.06308	AT3G21150.1 protein_coding B-box 32 Encodes a protein with a B-box domain predicted to act as a transcription factor. Expression of the BBX32 gene is affected by monochromatic red light. B-box 32 (BBX32); BEST Arabidopsis thaliana protein match is: B-box type zinc finger family protein (TAIR:AT4G15248.1); Has 926 Blast hits to 858 proteins in 65 species: Archae - 0; Bacteria - 0; Metazoa - 0; Fun…
AT3G21680	3	0.00246738	0	1.03448	0.00500522	0.398085	0.700639	1.10826	1.08527	0.935134	1.80043	2.42306	2.1771	1.27148	1.20764	1.48423	1.72609	1.8037	1.70879	AT3G21680.1 protein_coding unknown protein; FUNCTIONS IN: molecular_function unknown; INVOLVED IN: N-terminal protein myristoylation; LOCATED IN: cellular_component unknown; EXPRESSED IN: root, flower, stamen; EXPRESSED DURING: 4 anthesis, petal differentiation and expansion stage; Has 34 Blast hits to 34 proteins in 7 species: Archae - 0; Bacteria - 0; Metazoa - 0; Fungi - 0; Plants - 34; Viruse…
AT3G22060	4	0.00184743	0	-1.12955	0.000189504	-0.319436	0.680039	6.18291	5.72782	5.28076	1.56037	3.13896	3.13758	13.544	19.4272	15.9682	10.0868	11.8795	17.3411	AT3G22060.1 protein_coding Receptor-like protein kinase-related family protein contains Pfam profile: PF01657 Domain of unknown function that is usually associated with protein kinase domain Pfam:PF00069, however this protein does not have the protein kinase domain Receptor-like protein kinase-related family protein; FUNCTIONS IN: molecular_function unknown; INVOLVED IN: response to abscisic acid…
AT3G22200	3	0.12525	0	0.408222	0.000160196	0.0479245	1	99.16	84.7115	86.3074	117.148	123.025	118.332	110.453	115.723	118.124	105.885	128.933	121.324	AT3G22200.1 protein_coding Pyridoxal phosphate (PLP)-dependent transferases superfamily protein Genetically redundant with POP3;mediates pollen tube guidance. Double mutants are self sterile; gamma-aminobutyrate transaminase subunit precursor; nuclear gene for mitochondrial product. Encodes gamma-aminobutyrate transaminase that uses pyruvate instead of alpha-ketoglutarate as cosubstrate. Mutation…
AT3G22750	2	0.167581	0	0.203059	0.534736	0.406144	0.00225491	22.2818	18.329	22.9933	25.8062	25.9378	21.4508	24.2134	24.7303	23.4405	31.2314	34.6434	30.062	AT3G22750.1 protein_coding Protein kinase superfamily protein Protein kinase superfamily protein; FUNCTIONS IN: protein serine/threonine kinase activity, protein kinase activity, kinase activity, ATP binding; INVOLVED IN: protein amino acid phosphorylation; LOCATED IN: plasma membrane; EXPRESSED IN: 13 plant structures; EXPRESSED DURING: L mature pollen stage, M germinated pollen stage, LP.04 fou…
AT3G22760	2	0.00416527	0	0.386501	0.0170087	0.483877	0.00029404	16.8572	19.4143	18.3176	27.0064	21.5873	22.7955	19.1274	18.7972	20.4721	30.4763	24.8786	26.2014	AT3G22760.1 protein_coding Tesmin/TSO1-like CXC domain-containing protein CXC domain containing TSO1-like protein 1. The gene is expressed in stamens, pollen mother cells, and immature ovules. SOL1; CONTAINS InterPro DOMAIN/s: Tesmin/TSO1-like, CXC (InterPro:IPR005172); BEST Arabidopsis thaliana protein match is: TESMIN/TSO1-like CXC 2 (TAIR:AT4G14770.1); Has 1236 Blast hits to 680 proteins in 89…
AT3G23030	8	0.0993087	0	-0.531048	0.000279027	-0.634633	4.14218e-06	42.7554	39.9742	46.7017	29.407	29.3521	30.8635	36.0989	42.5824	37.8734	19.9579	25.1273	30.1886	AT3G23030.1 protein_coding indole-3-acetic acid inducible 2 auxin inducible gene expressed in the nucleus indole-3-acetic acid inducible 2 (IAA2); CONTAINS InterPro DOMAIN/s: Aux/IAA-ARF-dimerisation (InterPro:IPR011525), AUX/IAA protein (InterPro:IPR003311); BEST Arabidopsis thaliana protein match is: indole-3-acetic acid inducible (TAIR:AT4G14560.1); Has 2163 Blast hits to 2162 proteins in 79 s…
AT3G23090	3	0.0587976	0	0.398223	0.000507132	0.078723	0.997165	18.4321	19.5349	19.9129	26.2263	25.8827	24.1401	22.776	23.3652	20.4209	22.8168	24.3188	23.1636	AT3G23090.1 protein_coding TPX2 (targeting protein for Xklp2) protein family TPX2 (targeting protein for Xklp2) protein family; CONTAINS InterPro DOMAIN/s: Xklp2 targeting protein (InterPro:IPR009675); BEST Arabidopsis thaliana protein match is: WVD2-like 1 (TAIR:AT3G04630.3); Has 678 Blast hits to 638 proteins in 104 species: Archae - 2; Bacteria - 22; Metazoa - 209; Fungi - 27; Plants - 299; Vi…
AT3G23170	8	0.0639131	0	-0.527711	0.1154	-1.11907	2.42245e-06	25.3733	37.6831	36.4702	25.9862	19.3294	23.756	15.8106	9.45109	14.5352	6.74254	6.966	4.55677	AT3G23170.1 protein_coding unknown protein; BEST Arabidopsis thaliana protein match is: unknown protein (TAIR:AT4G14450.1); Has 74 Blast hits to 74 proteins in 6 species: Archae - 0; Bacteria - 0; Metazoa - 0; Fungi - 0; Plants - 74; Viruses - 0; Other Eukaryotes - 0 (source: NCBI BLink).
AT3G23250	8	0.0145018	0	-1.7768	1.27503e-10	-2.52221	5.56394e-06	5.24964	5.36607	6.10588	1.38033	1.87236	1.60081	1.27148	0.577567	1.33069	0.215761	0	0.316443	AT3G23250.1 protein_coding myb domain protein 15 Member of the R2R3 factor gene family. myb domain protein 15 (MYB15); CONTAINS InterPro DOMAIN/s: SANT, DNA-binding (InterPro:IPR001005), Homeodomain-like (InterPro:IPR009057), Myb, DNA-binding (InterPro:IPR014778), HTH transcriptional regulator, Myb-type, DNA-binding (InterPro:IPR017930), Homeodomain-related (InterPro:IPR012287), Myb transcription…
AT3G23470	9	0.438327	0	0.184257	0.613948	-0.554332	1.0794e-05	28.3481	31.292	32.3446	40.3896	31.7751	32.4003	28.5806	31.8187	31.6294	22.4392	19.0943	21.0751	AT3G23470.1 protein_coding Cyclopropane-fatty-acyl-phospholipid synthase Cyclopropane-fatty-acyl-phospholipid synthase; FUNCTIONS IN: cyclopropane-fatty-acyl-phospholipid synthase activity; INVOLVED IN: lipid biosynthetic process; LOCATED IN: endomembrane system; CONTAINS InterPro DOMAIN/s: Cyclopropane-fatty-acyl-phospholipid/mycolic acid synthase (InterPro:IPR003333); BEST Arabidopsis thaliana …
AT3G23510	2	0.139657	0	0.592877	0.000123934	1.13494	2.12093e-18	28.6981	33.7037	25.2486	35.2284	47.1395	49.753	27.2539	32.6588	31.3735	64.135	71.2771	65.1872	AT3G23510.1 protein_coding Cyclopropane-fatty-acyl-phospholipid synthase Cyclopropane-fatty-acyl-phospholipid synthase; FUNCTIONS IN: cyclopropane-fatty-acyl-phospholipid synthase activity; INVOLVED IN: lipid biosynthetic process; LOCATED IN: endomembrane system; CONTAINS InterPro DOMAIN/s: Amine oxidase (InterPro:IPR002937), Cyclopropane-fatty-acyl-phospholipid/mycolic acid synthase (InterPro:IP…
AT3G23570	1	0.0436487	0	0.158141	0.769855	0.463274	0.000343465	19.8903	16.9423	17.3275	19.0245	21.2018	20.1702	16.5845	13.9141	14.3816	21.3064	20.0272	20.4422	AT3G23570.1 protein_coding alpha/beta-Hydrolases superfamily protein alpha/beta-Hydrolases superfamily protein; FUNCTIONS IN: hydrolase activity; INVOLVED IN: response to salt stress; LOCATED IN: cellular_component unknown; EXPRESSED IN: 21 plant structures; EXPRESSED DURING: 12 growth stages; CONTAINS InterPro DOMAIN/s: Dienelactone hydrolase (InterPro:IPR002925); BEST Arabidopsis thaliana prote…
AT3G23730	3	0.00212578	0	0.33658	0.000590046	0.12866	0.625103	88.9523	88.9923	90.378	108.386	110.304	120.253	93.6471	86.845	84.6009	92.1301	104.179	93.5404	AT3G23730.1 protein_coding xyloglucan endotransglucosylase/hydrolase 16 xyloglucan endotransglucosylase/hydrolase 16 (XTH16); FUNCTIONS IN: hydrolase activity, acting on glycosyl bonds, hydrolase activity, hydrolyzing O-glycosyl compounds, xyloglucan:xyloglucosyl transferase activity; INVOLVED IN: carbohydrate metabolic process, cellular glucan metabolic process; LOCATED IN: endomembrane system, …
AT3G23780	8	0.000202747	0	-0.213231	0.262132	-0.337331	0.00530186	30.3896	33.1611	30.8594	25.5061	28.6362	27.2137	27.1986	29.8759	31.8341	23.8956	22.6395	23.8598	AT3G23780.1 protein_coding nuclear RNA polymerase D2A This gene encodes the second largest, catalytic subunit of the nuclear DNA-dependent RNA polymerase IV (aka RNA polymerase D). The NRPD2 protein is found at nuclear foci that overlap or are adjacent to chromocentromeres but are not fully coincident with chromocentromeres. The loss of NRPD2 leads to the loss of cytosine methylation at pericentr…
AT3G24020	6	0.00638938	0	0.536885	5.01214e-05	-0.186432	0.645136	14.6407	16.6408	15.8423	23.4656	23.4596	21.3868	16.1975	15.6468	14.5352	11.7051	15.5491	13.607	AT3G24020.1 protein_coding Disease resistance-responsive (dirigent-like protein) family protein Disease resistance-responsive (dirigent-like protein) family protein; FUNCTIONS IN: molecular_function unknown; LOCATED IN: endomembrane system; CONTAINS InterPro DOMAIN/s: Plant disease resistance response protein (InterPro:IPR004265); BEST Arabidopsis thaliana protein match is: Disease resistance-res…
AT3G24140	1	0.00376318	0	0.131268	1	0.746057	7.60731e-07	14.699	11.4556	11.8817	13.8633	13.6572	14.1511	11.9408	16.4869	17.9643	26.1611	24.8164	26.9609	AT3G24140.1 protein_coding basic helix-loop-helix (bHLH) DNA-binding superfamily protein Encodes a basic helix-loop-helix transcription factor whose activity is required to promote differentiation of stomatal guard cells and to halt proliferative divisions in their immediate precursors. Both transcript and protein are expressed in and are required for halting divisions at the end of the stomatal …
AT3G25600	7	0.0231799	0	-0.589009	4.74327e-05	-0.584805	0.000194916	19.307	20.0172	20.738	14.7635	13.1616	11.974	15.9764	12.6015	13.921	8.84621	10.6978	8.7971	AT3G25600.1 protein_coding Calcium-binding EF-hand family protein Calcium-binding EF-hand family protein; FUNCTIONS IN: calcium ion binding; INVOLVED IN: biological_process unknown; LOCATED IN: cellular_component unknown; EXPRESSED IN: 23 plant structures; EXPRESSED DURING: 15 growth stages; CONTAINS InterPro DOMAIN/s: EF-Hand 1, calcium-binding site (InterPro:IPR018247), EF-HAND 2 (InterPro:IPR0…
AT3G25780	9	0.0482312	0	-0.245496	0.367557	-0.641036	2.10114e-06	35.6976	28.5185	39.2756	29.7671	29.8477	27.726	30.1285	25.4129	26.1019	16.8294	16.6064	18.9233	AT3G25780.1 protein_coding allene oxide cyclase 3 Encodes allene oxide cyclase, one of the enzymes involved in jasmonic acid biosynthesis. One of four genes in Arabidopsis that encode this enzyme. mRNA expression is upregulated in senescing leaves. Note: Nomenclature for Arabidopsis allene oxide cyclase 3 (AOC3, AT3G25780) gene is based on Stenzel et al. 2003 Plant Molecular Biology 51:895-911. A…
AT3G26085	1	0.118861	0	-0.0201418	1	0.334319	0.00818311	23.4484	22.9716	22.0582	21.3051	25.6073	20.4263	26.6458	24.8354	25.0783	33.0115	30.3518	33.0999	AT3G26085.1 protein_coding CAAX amino terminal protease family protein CAAX amino terminal protease family protein; FUNCTIONS IN: molecular_function unknown; INVOLVED IN: proteolysis; LOCATED IN: membrane; EXPRESSED IN: 22 plant structures; EXPRESSED DURING: 13 growth stages; CONTAINS InterPro DOMAIN/s: Abortive infection protein (InterPro:IPR003675); Has 1421 Blast hits to 1421 proteins in 498 s…
AT3G26460	2	0.111144	0	0.614554	0.536675	1.12197	0.0048609	1.28325	1.92937	1.98028	2.64063	2.09264	3.26564	2.37711	2.15275	2.35429	5.12433	2.86103	7.02502	AT3G26460.1 protein_coding Polyketide cyclase/dehydrase and lipid transport superfamily protein Polyketide cyclase/dehydrase and lipid transport superfamily protein; FUNCTIONS IN: molecular_function unknown; INVOLVED IN: response to biotic stimulus, defense response; LOCATED IN: cellular_component unknown; EXPRESSED IN: hypocotyl, root; CONTAINS InterPro DOMAIN/s: Bet v I allergen (InterPro:IPR00…
AT3G26740	9	0.104827	0	-0.00247937	1	-0.764297	0.000167718	56.1712	31.2317	36.2502	38.7692	42.3485	42.3253	61.5285	55.5514	69.6563	31.0157	42.9777	36.0112	AT3G26740.1 protein_coding CCR-like transcripts are differentially regulated at the level of mRNA stability at different times of day controlled by the circadian clock. mRNAs are targets of the mRNA degradation pathway mediated by the downstream (DST) instability determinant. CCR-like (CCL); FUNCTIONS IN: molecular_function unknown; INVOLVED IN: biological_process unknown; LOCATED IN: chloroplast…
AT3G26960	2	0.0520564	0	0.522975	0.0578138	0.851157	4.63937e-05	7.3495	5.84841	6.931	11.3427	9.63717	7.94	4.69894	4.62053	5.62982	10.0868	9.45385	7.40476	AT3G26960.1 protein_coding Pollen Ole e 1 allergen and extensin family protein Pollen Ole e 1 allergen and extensin family protein; FUNCTIONS IN: molecular_function unknown; INVOLVED IN: biological_process unknown; LOCATED IN: endomembrane system; EXPRESSED IN: 21 plant structures; EXPRESSED DURING: 13 growth stages; CONTAINS InterPro DOMAIN/s: Pollen Ole e 1 allergen/extensin (InterPro:IPR006041…
AT3G28340	8	0.0489384	0	-0.728529	1.51995e-05	-0.944307	3.77323e-08	22.0485	17.3041	23.8734	12.723	13.2718	12.1661	14.5944	11.4463	14.6887	7.4977	5.90866	7.7212	AT3G28340.1 protein_coding galacturonosyltransferase-like 10 Encodes a protein with putative galacturonosyltransferase activity. galacturonosyltransferase-like 10 (GATL10); FUNCTIONS IN: transferase activity, transferring hexosyl groups, polygalacturonate 4-alpha-galacturonosyltransferase activity; INVOLVED IN: carbohydrate biosynthetic process; LOCATED IN: endomembrane system; EXPRESSED IN: 20 p…
AT3G28345	3	0.0987914	0	0.46217	0.000908515	0.25529	0.25373	16.7405	15.5556	15.6222	22.8655	22.9089	20.1702	15.4236	16.1194	16.5824	20.2816	20.8358	16.2651	AT3G28345.1 protein_coding ABC transporter family protein ABC transporter family protein; FUNCTIONS IN: ATPase activity, coupled to transmembrane movement of substances; INVOLVED IN: transport, transmembrane transport; LOCATED IN: plasma membrane; EXPRESSED IN: shoot apex, inflorescence meristem, cotyledon, hypocotyl, flower; EXPRESSED DURING: petal differentiation and expansion stage; CONTAINS I…
AT3G28580	8	0.00741036	0	-1.84003	0.000136228	-2.69761	7.06507e-05	1.69155	1.26615	1.76025	0.540129	0.495626	0.256129	0.718661	0.630073	1.07478	0.161821	0.0621964	0.126577	AT3G28580.1 protein_coding P-loop containing nucleoside triphosphate hydrolases superfamily protein P-loop containing nucleoside triphosphate hydrolases superfamily protein; FUNCTIONS IN: nucleoside-triphosphatase activity, ATPase activity, nucleotide binding, ATP binding; INVOLVED IN: response to abscisic acid stimulus; LOCATED IN: endoplasmic reticulum; EXPRESSED IN: 10 plant structures; EXPRES…
AT3G28740	3	0.15304	0	0.908463	0.00976214	0.545733	0.580293	1.57489	1.56762	1.3752	2.76066	3.19403	2.49726	0.99507	0.892603	0.716523	1.51033	1.30612	0.949328	AT3G28740.1 protein_coding Cytochrome P450 superfamily protein Encodes a member of the cytochrome p450 family. Expression is upregulated in response to cis-jasmonate treatment. Overexpression induces synthesis of volatile compounds that affect chemical ecology and insect interactions. CYP81D1; FUNCTIONS IN: electron carrier activity, monooxygenase activity, iron ion binding, oxygen binding, heme …
AT3G28940	8	0.0203913	0	-0.238327	0.113106	-0.441679	5.56394e-06	69.6453	63.9105	67.9348	56.8936	57.8781	56.0282	81.2087	80.2817	78.3057	52.6458	66.9855	57.0862	AT3G28940.1 protein_coding AIG2-like (avirulence induced gene) family protein AIG2-like (avirulence induced gene) family protein; FUNCTIONS IN: molecular_function unknown; INVOLVED IN: response to bacterium; LOCATED IN: plasma membrane, chloroplast; EXPRESSED IN: 23 plant structures; EXPRESSED DURING: 14 growth stages; CONTAINS InterPro DOMAIN/s: AIG2-like (InterPro:IPR009288); BEST Arabidopsis t…
AT3G29000	7	0.00597944	0	-2.19241	3.69906e-06	-2.04505	0.000702605	2.62482	2.11025	3.96057	0.660157	0.826043	0.384193	1.71373	0.787591	1.53541	0.107881	0.497571	0.379731	AT3G29000.1 protein_coding Calcium-binding EF-hand family protein Calcium-binding EF-hand family protein; FUNCTIONS IN: calcium ion binding; INVOLVED IN: biological_process unknown; LOCATED IN: endomembrane system; CONTAINS InterPro DOMAIN/s: EF-Hand 1, calcium-binding site (InterPro:IPR018247), EF-HAND 2 (InterPro:IPR018249), S100/Calbindin-D9k, conserved site (InterPro:IPR001751), EF-hand-like …
AT3G29250	2	0.0140282	0	0.688099	1.05375e-14	1.0027	6.33896e-34	47.0718	47.8726	49.6721	67.8162	82.4942	82.7296	51.5778	51.0884	53.2274	101.893	108.035	102.527	AT3G29250.1 protein_coding NAD(P)-binding Rossmann-fold superfamily protein NAD(P)-binding Rossmann-fold superfamily protein; FUNCTIONS IN: oxidoreductase activity, copper ion binding; INVOLVED IN: oxidation reduction, metabolic process; LOCATED IN: cellular_component unknown; EXPRESSED IN: 6 plant structures; EXPRESSED DURING: 4 anthesis; CONTAINS InterPro DOMAIN/s: NAD(P)-binding domain (InterP…
AT3G29252	1	0.172031	0	1.49201	0.228898	3.15081	3.47823e-10	0.233318	0.120586	0.275039	0.240057	1.04632	0.512258	0.276408	0.472554	0.562982	5.34009	4.29155	2.2151	AT3G29252.1 pseudogene pseudogene of short-chain dehydrogenase/reductase (SDR) family
AT3G41768	1	0.659983	0	-0.629381	0.147453	0.989698	0.00084189	69.5286	83.988	89.2228	58.0338	48.2409	50.6495	40.5214	61.2746	53.7392	162.36	70.6551	75.7563	AT3G41768.1 ribosomal_rna rRNA 18SrRNA
AT3G42806	2	0.0387024	0	0.378087	0.132209	0.595753	0.000411256	15.3406	13.0233	14.9621	22.2653	18.7787	15.2397	15.7553	13.2315	14.1257	24.2731	21.3334	19.4296	AT3G42806.1 transposable_element_gene transposable element gene Mutator-like transposase family, has a 2.2e-53 P-value blast match to Q9SHN7 /450-633 Pfam PF03108 MuDR family transposase (MuDr-element domain)
AT3G44260	8	0.0215524	0	-0.717569	1.85572e-06	-1.33599	3.16269e-21	59.4376	51.1284	64.4693	36.8488	36.2908	33.2968	39.9133	31.0836	49.0307	15.8045	16.2333	15.5057	AT3G44260.1 protein_coding Polynucleotidyl transferase, ribonuclease H-like superfamily protein Polynucleotidyl transferase, ribonuclease H-like superfamily protein; FUNCTIONS IN: ribonuclease activity, nucleic acid binding; INVOLVED IN: response to biotic stimulus, response to wounding, RNA modification; LOCATED IN: nucleus; EXPRESSED IN: 22 plant structures; EXPRESSED DURING: 12 growth stages; …
AT3G44970	3	0.0526492	0	0.454916	0.00805347	0.0940569	1	34.5893	29.845	36.0302	47.0512	53.8029	36.7545	41.2401	41.7948	46.7275	44.3389	51.4986	42.7197	AT3G44970.1 protein_coding Cytochrome P450 superfamily protein Cytochrome P450 superfamily protein; FUNCTIONS IN: electron carrier activity, monooxygenase activity, iron ion binding, oxygen binding, heme binding; LOCATED IN: endomembrane system; EXPRESSED IN: shoot apex, shoot, cotyledon, hypocotyl, leaf; CONTAINS InterPro DOMAIN/s: Cytochrome P450 (InterPro:IPR001128), Cytochrome P450, E-class, …
AT3G45070	6	0.00653331	0	0.458546	0.00487334	-0.251963	0.316433	13.2408	13.2041	12.9819	15.9638	17.7324	20.5543	21.9468	21.3175	18.6808	16.7754	19.2809	15.9487	AT3G45070.1 protein_coding P-loop containing nucleoside triphosphate hydrolases superfamily protein P-loop containing nucleoside triphosphate hydrolases superfamily protein; FUNCTIONS IN: sulfotransferase activity; INVOLVED IN: biological_process unknown; LOCATED IN: cellular_component unknown; CONTAINS InterPro DOMAIN/s: Sulfotransferase domain (InterPro:IPR000863); BEST Arabidopsis thaliana pro…
AT3G45080	3	0.000699368	0	0.963633	0.00720466	0.351876	0.809024	2.27485	1.32644	1.92528	2.88069	3.90994	4.03403	2.21127	2.20525	1.43305	2.26549	2.92323	2.27839	AT3G45080.1 protein_coding P-loop containing nucleoside triphosphate hydrolases superfamily protein P-loop containing nucleoside triphosphate hydrolases superfamily protein; FUNCTIONS IN: sulfotransferase activity; INVOLVED IN: biological_process unknown; LOCATED IN: cellular_component unknown; CONTAINS InterPro DOMAIN/s: Sulfotransferase domain (InterPro:IPR000863); BEST Arabidopsis thaliana pro…
AT3G45600	9	0.0680783	0	-0.0181598	1	-0.337452	0.00508304	33.4811	34.4272	30.1993	31.6275	30.3433	34.9616	34.3299	31.7137	30.2987	24.9744	25.8115	25.442	AT3G45600.1 protein_coding tetraspanin3 Member of TETRASPANIN family tetraspanin3 (TET3); FUNCTIONS IN: molecular_function unknown; INVOLVED IN: aging; LOCATED IN: plasma membrane; EXPRESSED IN: 23 plant structures; EXPRESSED DURING: 13 growth stages; CONTAINS InterPro DOMAIN/s: Tetraspanin (InterPro:IPR018499), Tetraspanin, subgroup (InterPro:IPR000301); BEST Arabidopsis thaliana protein match i…
AT3G45640	7	0.213495	0	-0.456237	0.00125854	-0.259702	0.250672	46.9552	42.4462	50.9373	34.5082	36.1807	31.5679	35.7672	35.5466	38.1293	24.7586	34.3946	32.467	AT3G45640.1 protein_coding mitogen-activated protein kinase 3 Encodes a mitogen-activated kinase whose mRNA levels increase in response to touch, cold, salinity stress and chitin oligomers.Also functions in ovule development. Heterozygous MPK3 mutants in a homozygous MPK6 background are female sterile due to defects in integument development. MPK3 can be dephosphorylated by MKP2 in vitro. mitogen…
AT3G45700	6	0.0531252	0	0.648325	0.00163025	-0.532864	0.0196443	12.0742	16.8217	14.3021	19.2646	22.964	25.4848	18.4088	21.0024	21.9563	10.6262	16.2955	15.6323	AT3G45700.1 protein_coding Major facilitator superfamily protein Major facilitator superfamily protein; FUNCTIONS IN: transporter activity; INVOLVED IN: oligopeptide transport; LOCATED IN: membrane; EXPRESSED IN: hypocotyl, root; CONTAINS InterPro DOMAIN/s: PTR2 family proton/oligopeptide symporter, conserved site (InterPro:IPR018456), Oligopeptide transporter (InterPro:IPR000109), Major facilita…
AT3G45710	1	0.156685	0	0.48344	6.84489e-05	1.04746	4.8427e-27	24.6733	25.4436	27.3939	30.2472	39.0994	39.0597	32.5056	30.4535	32.5506	68.2884	67.3587	61.7063	AT3G45710.1 protein_coding Major facilitator superfamily protein Major facilitator superfamily protein; FUNCTIONS IN: transporter activity; INVOLVED IN: oligopeptide transport; LOCATED IN: membrane; EXPRESSED IN: root; CONTAINS InterPro DOMAIN/s: PTR2 family proton/oligopeptide symporter, conserved site (InterPro:IPR018456), Oligopeptide transporter (InterPro:IPR000109), Major facilitator superfa…
AT3G45930	8	0.00016041	0	-0.28336	0.281538	-0.451326	0.00538368	27.8814	27.795	30.8044	26.1062	20.596	24.4603	34.8827	27.9332	24.9248	21.6301	21.8931	20.5688	AT3G45930.1 protein_coding Histone superfamily protein Histone superfamily protein; FUNCTIONS IN: DNA binding; INVOLVED IN: nucleosome assembly; LOCATED IN: nucleus, nucleosome; CONTAINS InterPro DOMAIN/s: Histone H4, conserved site (InterPro:IPR019809), Histone-fold (InterPro:IPR009072), Histone H4 (InterPro:IPR001951), Histone core (InterPro:IPR007125); BEST Arabidopsis thaliana protein match i…
AT3G45960	7	0.0536541	0	-1.6849	0.00965065	-1.20754	0.332776	1.51656	2.11025	2.03529	0.720172	0.220278	0.832419	1.10563	0.26253	0.716523	0.431523	0.186589	0.253154	AT3G45960.1 protein_coding expansin-like A3 member of EXPANSIN-LIKE. Naming convention from the Expansin Working Group (Kende et al, 2004. Plant Mol Bio) expansin-like A3 (EXLA3); INVOLVED IN: plant-type cell wall organization, unidimensional cell growth, plant-type cell wall loosening; LOCATED IN: membrane, plant-type cell wall; EXPRESSED IN: leaf apex, hypocotyl, root, flower, leaf; EXPRESSED D…
AT3G45970	7	0.00105351	0	-0.597004	0.00212771	-0.535369	0.0261233	19.5987	15.857	19.9679	14.5235	10.5183	11.6539	9.56372	8.97853	10.0825	5.34009	6.8416	7.65791	AT3G45970.1 protein_coding expansin-like A1 member of EXPANSIN-LIKE. Naming convention from the Expansin Working Group (Kende et al, 2004. Plant Mol Bio) expansin-like A1 (EXLA1); INVOLVED IN: unidimensional cell growth, plant-type cell wall loosening; LOCATED IN: cell wall, plant-type cell wall; EXPRESSED IN: 20 plant structures; EXPRESSED DURING: 10 growth stages; CONTAINS InterPro DOMAIN/s: Ba…
AT3G46090	4	0.00706153	0	-2.52226	0.00137933	-0.811366	0.744511	0.641623	0.904393	0.605087	0	0.275348	0.0640322	0.552816	0.420048	0.307081	0.161821	0.248786	0.316443	AT3G46090.1 protein_coding C2H2 and C2HC zinc fingers superfamily protein ZAT7; FUNCTIONS IN: sequence-specific DNA binding transcription factor activity, zinc ion binding, nucleic acid binding; INVOLVED IN: response to chitin, regulation of transcription; LOCATED IN: intracellular; CONTAINS InterPro DOMAIN/s: Zinc finger, C2H2-like (InterPro:IPR015880), Zinc finger, C2H2-type (InterPro:IPR007087…
AT3G46600	8	0.0197495	0	-0.467819	0.000110091	-0.651884	2.28407e-08	62.9374	58.9062	66.9996	43.8104	49.9481	42.7095	35.8225	36.1242	43.9126	22.4392	27.0554	24.3661	AT3G46600.1 protein_coding GRAS family transcription factor GRAS family transcription factor; CONTAINS InterPro DOMAIN/s: Transcription factor GRAS (InterPro:IPR005202); BEST Arabidopsis thaliana protein match is: GRAS family transcription factor (TAIR:AT5G59450.1); Has 2508 Blast hits to 2402 proteins in 303 species: Archae - 0; Bacteria - 7; Metazoa - 2; Fungi - 0; Plants - 2499; Viruses - 0; O…
AT3G46620	8	0.00124294	0	-0.782889	1.44079e-09	-1.20672	1.14954e-21	74.6033	69.8795	82.5118	47.7714	45.8729	38.2272	53.1809	38.907	53.6881	21.5222	20.5248	21.0751	AT3G46620.1 protein_coding zinc finger (C3HC4-type RING finger) family protein zinc finger (C3HC4-type RING finger) family protein; FUNCTIONS IN: zinc ion binding; INVOLVED IN: response to chitin; EXPRESSED IN: 24 plant structures; EXPRESSED DURING: 15 growth stages; CONTAINS InterPro DOMAIN/s: Zinc finger, RING-type (InterPro:IPR001841), Zinc finger, C3HC4 RING-type (InterPro:IPR018957), Protein…
AT3G46700	1	0.0909486	0	0.383001	0.0135057	0.953881	6.3187e-18	22.8068	20.0775	24.5885	25.026	31.1694	31.888	22.4443	19.8998	18.8343	40.1855	39.6191	38.606	AT3G46700.1 protein_coding UDP-Glycosyltransferase superfamily protein UDP-Glycosyltransferase superfamily protein; FUNCTIONS IN: UDP-glycosyltransferase activity, transferase activity, transferring glycosyl groups; INVOLVED IN: metabolic process; EXPRESSED IN: root; CONTAINS InterPro DOMAIN/s: UDP-glucuronosyl/UDP-glucosyltransferase (InterPro:IPR002213); BEST Arabidopsis thaliana protein match …
AT3G48340	8	0.0194174	0	-0.334132	0.00118696	-0.616786	2.46148e-13	46.0802	44.4962	44.1713	34.8083	34.1431	38.0351	50.4169	47.9905	51.129	32.9036	29.9787	34.6188	AT3G48340.1 protein_coding Cysteine proteinases superfamily protein Cysteine proteinases superfamily protein; FUNCTIONS IN: cysteine-type peptidase activity, protein binding; INVOLVED IN: proteolysis; LOCATED IN: endomembrane system; CONTAINS InterPro DOMAIN/s: Peptidase C1A, papain (InterPro:IPR013128), Proteinase inhibitor I29, cathepsin propeptide (InterPro:IPR013201), Peptidase C1A, papain C-…
AT3G49190	9	0.0448861	0	-0.0655343	1	-0.715158	4.73218e-07	9.68268	9.58657	10.4515	9.54228	8.64592	10.3092	11.9408	13.1265	12.0274	6.90436	7.33918	8.41737	AT3G49190.1 protein_coding O-acyltransferase (WSD1-like) family protein O-acyltransferase (WSD1-like) family protein; CONTAINS InterPro DOMAIN/s: O-acyltransferase, WSD1, C-terminal (InterPro:IPR009721), O-acyltransferase, WSD1, N-terminal (InterPro:IPR004255); BEST Arabidopsis thaliana protein match is: O-acyltransferase (WSD1-like) family protein (TAIR:AT3G49210.1); Has 1419 Blast hits to 1410 …
AT3G49260	1	0.129397	0	0.133659	0.643108	0.304731	0.00251783	42.0555	42.5065	45.1065	47.1112	47.8004	47.3838	38.0891	43.79	42.1213	50.0027	49.6327	53.6687	AT3G49260.1 protein_coding IQ-domain 21 IQ-domain 21 (iqd21); CONTAINS InterPro DOMAIN/s: IQ calmodulin-binding region (InterPro:IPR000048); BEST Arabidopsis thaliana protein match is: IQ-domain 2 (TAIR:AT5G03040.3); Has 906 Blast hits to 903 proteins in 65 species: Archae - 0; Bacteria - 4; Metazoa - 85; Fungi - 8; Plants - 792; Viruses - 0; Other Eukaryotes - 17 (source: NCBI BLink).
AT3G49530	7	0.152652	0	-0.551856	3.68111e-05	-0.338966	0.0808784	39.0224	36.2963	44.0063	26.4063	28.9115	26.0611	20.8965	22	26.0507	15.4809	20.276	18.9233	AT3G49530.1 protein_coding NAC domain containing protein 62 Transcription factor that serves as a molecular link between cold signals and pathogen resistance responses. Undergoes proteolytic processing triggered by cold-induced changes in membrane fluidity. NAC domain containing protein 62 (NAC062); CONTAINS InterPro DOMAIN/s: No apical meristem (NAM) protein (InterPro:IPR003441); BEST Arabidopsi…
AT3G49700	4	0.346894	0	-3.51985	3.68111e-05	0.708239	0.874512	0.874941	1.44703	0.660095	0.120029	0	0.128064	0.718661	0.210024	0.204721	0.593344	0.808553	0.44302	AT3G49700.1 protein_coding 1-aminocyclopropane-1-carboxylate synthase 9 encodes a a member of the 1-aminocyclopropane-1-carboxylate (ACC) synthase (S-adenosyl-L-methionine methylthioadenosine-lyase, EC 4.4.1.14) gene family. Mutants produce elevated levels of ethylene as etiolated seedlings. 1-aminocyclopropane-1-carboxylate synthase 9 (ACS9); CONTAINS InterPro DOMAIN/s: 1-aminocyclopropane-1-car…
AT3G49780	9	0.0282393	0	-0.26697	0.773607	-0.762289	0.000435008	12.6575	8.441	10.5065	6.54156	9.19661	10.5653	16.3634	12.864	13.6651	8.03711	9.20507	8.03764	AT3G49780.1 protein_coding phytosulfokine 4 precursor Phytosulfokine 3 precursor, coding for a unique plant peptide growth factor. Plants overexpressing this gene (under a 35S promoter), develop normal cotyledons and hypocotyls but their growth, in particular that of their roots, was faster than that of wildtype. phytosulfokine 4 precursor (PSK4); FUNCTIONS IN: growth factor activity; INVOLVED IN…
AT3G49810	7	0.056729	0	-0.38652	0.00159233	-0.412038	0.000639824	20.8819	22.1878	21.7281	16.5639	16.3006	16.7124	18.5746	20.6349	18.5272	15.1033	14.4296	13.7969	AT3G49810.1 protein_coding ARM repeat superfamily protein ARM repeat superfamily protein; FUNCTIONS IN: ubiquitin-protein ligase activity, binding; INVOLVED IN: protein ubiquitination; LOCATED IN: ubiquitin ligase complex; EXPRESSED IN: 22 plant structures; EXPRESSED DURING: 13 growth stages; CONTAINS InterPro DOMAIN/s: U box domain (InterPro:IPR003613), Armadillo-like helical (InterPro:IPR011989…
AT3G49845	3	0.0249653	0	0.622181	0.0084471	0.159036	0.952214	4.54969	3.91904	3.68553	6.42153	5.7823	6.53129	5.36232	5.40812	4.4015	6.1492	5.90866	4.80993	AT3G49845.1 protein_coding unknown protein; FUNCTIONS IN: molecular_function unknown; INVOLVED IN: biological_process unknown; LOCATED IN: cellular_component unknown; EXPRESSED IN: root; Has 30201 Blast hits to 17322 proteins in 780 species: Archae - 12; Bacteria - 1396; Metazoa - 17338; Fungi - 3422; Plants - 5037; Viruses - 0; Other Eukaryotes - 2996 (source: NCBI BLink).
AT3G50010	1	0.0759115	0	0.350738	0.453503	0.911565	8.06137e-06	4.60802	5.24548	4.56566	7.08169	5.83737	5.44274	2.98521	3.72793	3.83852	6.25708	6.09525	7.59462	AT3G50010.1 protein_coding Cysteine/Histidine-rich C1 domain family protein Cysteine/Histidine-rich C1 domain family protein; FUNCTIONS IN: zinc ion binding; LOCATED IN: cellular_component unknown; EXPRESSED IN: stem, root, leaf; EXPRESSED DURING: LP.04 four leaves visible; CONTAINS InterPro DOMAIN/s: Zinc finger, RING-type (InterPro:IPR001841), DC1 (InterPro:IPR004146), Zinc finger, PHD-type (In…
AT3G50060	8	0.0219831	0	-0.649389	3.54689e-09	-0.898518	6.48159e-14	42.4055	37.0801	45.7666	27.2465	26.158	26.5093	20.6201	19.4797	23.2358	10.5723	10.9466	12.5311	AT3G50060.1 protein_coding myb domain protein 77 Encodes a member of the R2R3 transcription factor gene family. Expressed in response to potassium deprivation and auxin. Involved in lateral root development. Interacts with ARF7 and regulates the expression of some auxin responsive genes. myb domain protein 77 (MYB77); CONTAINS InterPro DOMAIN/s: SANT, DNA-binding (InterPro:IPR001005), Homeodomain…
AT3G50130	3	0.226325	0	0.924756	0.00405651	0.605525	0.150999	2.09986	2.23084	2.58537	3.66087	5.0664	4.41822	2.76408	1.78521	3.42907	4.47705	3.60739	4.05046	AT3G50130.1 protein_coding Plant protein of unknown function (DUF247) Plant protein of unknown function (DUF247); INVOLVED IN: biological_process unknown; LOCATED IN: chloroplast; EXPRESSED IN: leaf apex, root, flower, carpel; EXPRESSED DURING: petal differentiation and expansion stage; CONTAINS InterPro DOMAIN/s: Protein of unknown function DUF247, plant (InterPro:IPR004158); BEST Arabidopsis th…
AT3G50640	7	0.000508593	0	-0.989867	0.000301576	-0.878461	0.00126243	4.66635	4.46167	6.49093	2.64063	2.25785	3.00951	6.13626	4.83056	5.73218	2.64308	3.73178	2.72141	AT3G50640.1 protein_coding unknown protein; BEST Arabidopsis thaliana protein match is: unknown protein (TAIR:AT5G66800.1); Has 67 Blast hits to 67 proteins in 10 species: Archae - 0; Bacteria - 0; Metazoa - 0; Fungi - 0; Plants - 67; Viruses - 0; Other Eukaryotes - 0 (source: NCBI BLink).
AT3G50660	8	0.0904514	0	-0.19639	0.608267	-0.444505	0.00466893	18.1988	20.379	17.6575	16.2639	15.4195	17.4168	15.9764	14.2291	15.0982	10.842	12.5637	9.87301	AT3G50660.1 protein_coding Cytochrome P450 superfamily protein Encodes a 22&#945; hydroxylase whose reaction is a rate-limiting step in brassinosteroid biosynthetic pathway. The protein is a member of CYP90B gene family. CLM is an epi-allele with small, compressed rosette, reduced internode length, and reduced fertility, appears in selfed ddm mutant plants possibly due to loss of cytosine methyla…
AT3G50800	8	0.0823238	0	-0.714757	0.00303006	-1.58689	2.55518e-12	9.79934	7.6572	10.6165	6.12146	4.95626	6.08306	6.85492	5.1981	7.26759	2.31943	1.92809	2.15181	AT3G50800.1 protein_coding unknown protein; FUNCTIONS IN: molecular_function unknown; INVOLVED IN: N-terminal protein myristoylation; LOCATED IN: cellular_component unknown; BEST Arabidopsis thaliana protein match is: unknown protein (TAIR:AT5G66580.1); Has 249 Blast hits to 249 proteins in 14 species: Archae - 0; Bacteria - 0; Metazoa - 0; Fungi - 0; Plants - 249; Viruses - 0; Other Eukaryotes -…
AT3G50900	9	0.0605493	0	-0.338901	0.262224	-0.848046	8.42908e-07	9.04105	10.1895	8.80126	6.90165	7.43439	7.81193	9.84013	7.8234	8.08647	4.85463	5.03791	4.36691	AT3G50900.1 protein_coding unknown protein; BEST Arabidopsis thaliana protein match is: unknown protein (TAIR:AT5G66490.1); Has 45 Blast hits to 45 proteins in 7 species: Archae - 0; Bacteria - 0; Metazoa - 0; Fungi - 0; Plants - 45; Viruses - 0; Other Eukaryotes - 0 (source: NCBI BLink).
AT3G50930	8	0.0573397	0	-0.84469	1.62237e-08	-1.07751	8.73218e-11	32.4311	33.2214	39.9357	22.3253	19.1091	17.3527	15.2025	12.0239	15.5076	5.8795	8.20993	6.20227	AT3G50930.1 protein_coding cytochrome BC1 synthesis cytochrome BC1 synthesis (BCS1); FUNCTIONS IN: nucleoside-triphosphatase activity, ATPase activity, nucleotide binding, ATP binding; LOCATED IN: mitochondrion; EXPRESSED IN: 24 plant structures; EXPRESSED DURING: 13 growth stages; CONTAINS InterPro DOMAIN/s: ATPase, AAA-type, core (InterPro:IPR003959), ATPase, AAA+ type, core (InterPro:IPR003593…
AT3G50950	4	0.0164149	0	-0.468305	7.4222e-05	-0.165099	0.59339	33.9477	29.9656	33.4998	23.2255	25.2769	21.835	27.1986	29.7184	32.6018	26.4308	25.003	28.4798	AT3G50950.1 protein_coding HOPZ-ACTIVATED RESISTANCE 1 HOPZ-ACTIVATED RESISTANCE 1 (ZAR1); FUNCTIONS IN: ATP binding; INVOLVED IN: defense response, apoptosis; LOCATED IN: cellular_component unknown; EXPRESSED IN: 22 plant structures; EXPRESSED DURING: 13 growth stages; CONTAINS InterPro DOMAIN/s: NB-ARC (InterPro:IPR002182), Disease resistance protein (InterPro:IPR000767); BEST Arabidopsis thali…
AT3G50970	8	0.0179996	0	-0.471981	0.133265	-0.866106	3.29837e-05	11.7242	8.74247	13.587	6.84163	9.08647	8.64435	12.7148	11.2888	10.5943	5.82555	7.52577	5.63268	AT3G50970.1 protein_coding dehydrin family protein Belongs to the dehydrin protein family, which contains highly conserved stretches of 7-17 residues that are repetitively scattered in their sequences, the K-, S-, Y- and lysine rich segments. LTI29 and LTI30 double overexpressors confer freeze tolerance. Located in membranes. mRNA upregulated by water deprivation and abscisic acid. LOW TEMPERATUR…
AT3G51540	1	0.00223298	0	0.161366	1	0.82798	0.000260541	3.44143	4.28079	5.33577	5.28126	4.62584	4.73838	4.47781	5.1981	4.24796	9.4935	8.52091	6.64529	AT3G51540.1 protein_coding unknown protein; BEST Arabidopsis thaliana protein match is: unknown protein (TAIR:AT3G08670.1); Has 22744 Blast hits to 9965 proteins in 783 species: Archae - 64; Bacteria - 2760; Metazoa - 8515; Fungi - 3864; Plants - 499; Viruses - 702; Other Eukaryotes - 6340 (source: NCBI BLink).
AT3G51830	9	0.0277585	0	-0.120071	0.794537	-0.343744	0.00131821	24.44	25.1421	24.0935	23.0455	21.2568	23.5639	25.2084	26.5681	26.2043	20.6052	19.965	20.8852	AT3G51830.1 protein_coding SAC domain-containing protein 8 putative transmembrane protein G5p (AtG5) mRNA, complete SAC domain-containing protein 8 (SAC8); CONTAINS InterPro DOMAIN/s: Synaptojanin, N-terminal (InterPro:IPR002013); BEST Arabidopsis thaliana protein match is: Phosphoinositide phosphatase family protein (TAIR:AT3G51460.1); Has 1752 Blast hits to 1640 proteins in 228 species: Archae …
AT3G51920	7	0.000918197	0	-0.481666	0.000523202	-0.431031	0.00207824	20.2403	18.4496	21.7281	14.1034	15.9702	13.1266	22.6655	21.6325	19.8067	14.8336	16.1089	16.6449	AT3G51920.1 protein_coding calmodulin 9 encodes a divergent member of calmodulin, which is an EF-hand family of Ca2+-binding proteins. This gene is expressed in leaves, flowers and siliques. The gene functionally complements yeast calmodulin 1 (CAM1) but only when selected against the plasmid harboring wild-type yeast sequences. Also the protein does not form formed a complex with a basic amphiph…
AT3G52190	3	0.000862791	0	0.566023	1.15336e-09	0.208585	0.200367	24.4983	26.7097	23.3784	35.4084	36.1256	38.8676	24.7662	25.8855	27.2279	29.8829	29.6677	30.5051	AT3G52190.1 protein_coding phosphate transporter traffic facilitator1 Encodes a plant specific protein structurally related to the SEC12 proteins of the early secretory pathway. Mutation of PHF1 impairs Pi transport. Expression was detected in all tissues, and was induced by Pi starvation. Localized in endoplasmic reticulum (ER), and mutation of PHF1 resulted in ER retention and reduced accumulat…
AT3G52400	4	0.15914	0	-0.794445	8.32952e-14	-0.417761	0.00296764	27.1232	24.6598	26.3488	14.7035	14.7586	15.6239	15.2025	15.3843	18.0154	12.1905	12.0039	12.2147	AT3G52400.1 protein_coding syntaxin of plants 122 syntaxin protein, involved in the negative regulation of defense pathways such as programmed cell death, salicylic acid signalling pathway, jasmonic acid signalling pathway syntaxin of plants 122 (SYP122); FUNCTIONS IN: SNAP receptor activity; INVOLVED IN: in 9 processes; LOCATED IN: plasma membrane; EXPRESSED IN: 22 plant structures; EXPRESSED DU…
AT3G52450	8	0.000244998	0	-0.623683	1.8119e-07	-0.984028	7.68491e-15	31.6729	30.1464	35.7551	20.2248	22.4684	20.6184	19.3486	15.7518	19.7556	9.33168	9.51605	8.86039	AT3G52450.1 protein_coding plant U-box 22 Encodes a cytoplasmically localized U-box domain E3 ubiquitin ligase protein that is involved in the response to water stress and acts as a negative regulator of PAMP-triggered immunity. plant U-box 22 (PUB22); CONTAINS InterPro DOMAIN/s: U box domain (InterPro:IPR003613), Armadillo-type fold (InterPro:IPR016024); BEST Arabidopsis thaliana protein match i…
AT3G52800	7	0.0731202	0	-0.406083	0.000566123	-0.444648	0.000110976	88.2524	85.5556	92.7983	71.417	64.3212	65.505	68.6598	61.9046	74.5696	43.7995	56.1012	51.0105	AT3G52800.1 protein_coding A20/AN1-like zinc finger family protein A20/AN1-like zinc finger family protein; FUNCTIONS IN: DNA binding, zinc ion binding; INVOLVED IN: response to chitin; LOCATED IN: cellular_component unknown; EXPRESSED IN: 23 plant structures; EXPRESSED DURING: 15 growth stages; CONTAINS InterPro DOMAIN/s: Zinc finger, AN1-type (InterPro:IPR000058), Zinc finger, A20-type (InterPr…
AT3G53480	3	0.0601771	0	0.479498	1.30594e-07	0.0938421	0.900671	64.3956	64.634	66.9446	89.6014	92.7922	90.8617	53.4021	54.0287	53.1251	60.575	61.3879	49.2385	AT3G53480.1 protein_coding pleiotropic drug resistance 9 Negative regulator of auxin polar transport inhibitors. ABCG37 regulates auxin distribution and homeostasis in roots by excluding IBA from the root apex, but does not act directly in basipetal transport. ABCG37 and ABCG36 act redundantly at outermost root plasma membranes and, transport IBA out of the cells. pleiotropic drug resistance 9 (P…
AT3G53510	1	0.13008	0	-0.12667	1	1.69748	4.63937e-05	0.816611	0.542636	0.660095	0.720172	0.440556	0.704354	0.552816	0.682579	1.0236	3.3443	2.05248	1.96194	AT3G53510.1 protein_coding ABC-2 type transporter family protein ABC-2 type transporter family protein; FUNCTIONS IN: ATPase activity, coupled to transmembrane movement of substances; INVOLVED IN: transport; LOCATED IN: membrane; EXPRESSED IN: 8 plant structures; EXPRESSED DURING: 4 anthesis, C globular stage, petal differentiation and expansion stage; CONTAINS InterPro DOMAIN/s: ATPase, AAA+ typ…
AT3G53560	3	0.038953	0	0.303066	0.00912603	0.0693624	1	138.999	134.212	130.974	154.417	164.768	179.546	188.676	168.439	189.367	181.455	200.77	191.258	AT3G53560.1 protein_coding Tetratricopeptide repeat (TPR)-like superfamily protein Tetratricopeptide repeat (TPR)-like superfamily protein; FUNCTIONS IN: binding; INVOLVED IN: biological_process unknown; LOCATED IN: chloroplast thylakoid membrane, chloroplast thylakoid lumen, chloroplast; EXPRESSED IN: 23 plant structures; EXPRESSED DURING: 15 growth stages; CONTAINS InterPro DOMAIN/s: Tetratrico…
AT3G53990	8	0.0266357	0	-0.22994	0.158885	-0.436353	1.80702e-05	78.5697	67.2266	72.3904	62.1148	59.4751	64.5445	84.3598	75.3987	70.9358	54.5876	60.7659	55.1243	AT3G53990.1 protein_coding Adenine nucleotide alpha hydrolases-like superfamily protein Adenine nucleotide alpha hydrolases-like superfamily protein; FUNCTIONS IN: molecular_function unknown; INVOLVED IN: response to cold, response to stress; LOCATED IN: cellular_component unknown; EXPRESSED IN: 23 plant structures; EXPRESSED DURING: 14 growth stages; CONTAINS InterPro DOMAIN/s: UspA (InterPro:IP…
AT3G54600	1	0.00882445	0	0.102425	1	0.391507	0.00959801	65.0373	54.3842	62.1039	58.3939	79.0248	57.3088	62.1918	62.2197	65.4595	84.3627	77.0613	87.6546	AT3G54600.1 protein_coding Class I glutamine amidotransferase-like superfamily protein Class I glutamine amidotransferase-like superfamily protein; LOCATED IN: endomembrane system; CONTAINS InterPro DOMAIN/s: ThiJ/PfpI (InterPro:IPR002818); BEST Arabidopsis thaliana protein match is: Class I glutamine amidotransferase-like superfamily protein (TAIR:AT2G38860.2); Has 5251 Blast hits to 3173 protei…
AT3G54960	8	0.00707176	0	-0.302268	0.00197368	-0.443989	1.79271e-07	97.2934	108.226	105.23	84.9803	78.419	88.7487	92.5415	90.1529	87.7741	64.2969	67.8563	66.7061	AT3G54960.1 protein_coding PDI-like 1-3 Encodes a protein disulfide isomerase-like (PDIL) protein, a member of a multigene family within the thioredoxin (TRX) superfamily. Transcript levels for this gene are up-regulated in response to three different chemical inducers of ER stress (dithiothreitol, beta-mercaptoethanol, and tunicamycin). Neither AtIRE1-2 nor AtbZIP60 appear to be required for thi…
AT3G55430	4	0.00266159	0	-0.327234	0.00867041	-0.0963588	0.909522	59.7876	60.1723	61.0038	48.9117	48.1858	47.1277	42.3457	51.981	48.1094	40.7789	42.9777	49.6815	AT3G55430.1 protein_coding O-Glycosyl hydrolases family 17 protein O-Glycosyl hydrolases family 17 protein; FUNCTIONS IN: cation binding, hydrolase activity, hydrolyzing O-glycosyl compounds, catalytic activity; INVOLVED IN: carbohydrate metabolic process; LOCATED IN: cell wall; EXPRESSED IN: 24 plant structures; EXPRESSED DURING: 15 growth stages; CONTAINS InterPro DOMAIN/s: X8 (InterPro:IPR0129…
AT3G55500	1	0.00216254	0	0.155612	0.99892	0.727275	2.43859e-05	7.46616	5.42636	6.49093	6.78162	7.81987	6.97951	7.40774	7.71839	10.236	14.5099	14.3052	13.2273	AT3G55500.1 protein_coding expansin A16 expansin-like protein. Naming convention from the Expansin Working Group (Kende et al, 2004. Plant Mol Bio). Involved in the formation of nematode-induced syncytia in roots of Arabidopsis thaliana. expansin A16 (EXPA16); INVOLVED IN: plant-type cell wall modification involved in multidimensional cell growth, syncytium formation, unidimensional cell growth, …
AT3G55700	2	0.0425253	0	1.06001	0.10715	1.68653	3.05276e-05	0.699953	0.42205	0.495071	1.08026	0.991252	1.34468	0.442253	0.630073	0.511802	2.04973	1.61711	1.45564	AT3G55700.1 protein_coding UDP-Glycosyltransferase superfamily protein UDP-Glycosyltransferase superfamily protein; FUNCTIONS IN: UDP-glycosyltransferase activity, transferase activity, transferring glycosyl groups; INVOLVED IN: metabolic process; LOCATED IN: cellular_component unknown; EXPRESSED IN: 9 plant structures; EXPRESSED DURING: 4 anthesis, C globular stage, petal differentiation and exp…
AT3G55840	7	0.075	0	-1.35115	0.00583515	-1.48373	0.0229658	2.44983	3.19552	2.20032	1.50036	0.495626	1.08855	0.829225	1.15513	1.38187	0.323642	0.248786	0.632885	AT3G55840.1 protein_coding Hs1pro-1 protein Hs1pro-1 protein; CONTAINS InterPro DOMAIN/s: Hs1pro-1, C-terminal (InterPro:IPR009743), Hs1pro-1, N-terminal (InterPro:IPR009869); BEST Arabidopsis thaliana protein match is: ortholog of sugar beet HS1 PRO-1 2 (TAIR:AT2G40000.1); Has 60 Blast hits to 60 proteins in 17 species: Archae - 0; Bacteria - 0; Metazoa - 0; Fungi - 0; Plants - 60; Viruses - 0; …
AT3G55980	7	0.00266705	0	-1.0863	2.1508e-10	-0.991241	2.45524e-08	150.84	144.703	192.253	73.8176	92.2415	63.584	52.1306	44.5251	63.7706	21.8998	30.3518	28.5431	AT3G55980.1 protein_coding salt-inducible zinc finger 1 salt-inducible zinc finger 1 (SZF1); CONTAINS InterPro DOMAIN/s: Zinc finger, CCCH-type (InterPro:IPR000571), Ankyrin repeat-containing domain (InterPro:IPR020683), Ankyrin repeat (InterPro:IPR002110); BEST Arabidopsis thaliana protein match is: zinc finger (CCCH-type) family protein (TAIR:AT2G40140.2); Has 1623 Blast hits to 1414 proteins i…
AT3G56880	8	0.00627384	0	-0.577261	1.12938e-06	-0.851885	6.15732e-14	97.2934	96.4686	108.861	74.8979	62.6141	65.3769	66.8908	50.5108	66.3296	33.1733	34.7678	33.8594	AT3G56880.1 protein_coding VQ motif-containing protein VQ motif-containing protein; CONTAINS InterPro DOMAIN/s: VQ (InterPro:IPR008889); BEST Arabidopsis thaliana protein match is: calmodulin (CAM)-binding protein of 25 kDa (TAIR:AT2G41010.1); Has 109 Blast hits to 109 proteins in 12 species: Archae - 0; Bacteria - 0; Metazoa - 0; Fungi - 3; Plants - 106; Viruses - 0; Other Eukaryotes - 0 (source…
AT3G57450	8	0.000651579	0	-0.341393	0.17128	-0.53178	0.00201927	31.3812	30.5685	41.531	29.347	25.332	27.0856	33.169	24.8879	30.8617	21.684	21.52	18.2271	AT3G57450.1 protein_coding unknown protein; Has 65 Blast hits to 65 proteins in 11 species: Archae - 0; Bacteria - 0; Metazoa - 0; Fungi - 0; Plants - 65; Viruses - 0; Other Eukaryotes - 0 (source: NCBI BLink).
AT3G57530	4	0.00202407	0	-0.533446	5.57684e-08	-0.13898	0.68156	48.53	43.5918	53.0826	33.608	34.6387	32.0801	31.1788	35.0215	34.8537	30.5302	31.0982	30.1886	AT3G57530.1 protein_coding calcium-dependent protein kinase 32 Calcium-dependent Protein Kinase. ABA signaling component that regulates the ABA-responsive gene expression via ABF4. AtCPK32 has autophosphorylation activity and can phosphorylate ABF4 in vitro calcium-dependent protein kinase 32 (CPK32); FUNCTIONS IN: protein binding, calcium-dependent protein kinase C activity, calmodulin-dependent…
AT3G57880	4	0.124193	0	-0.431188	5.0832e-06	-0.00784914	1	34.881	32.7993	33.6648	25.6861	24.2306	25.2927	24.5451	26.8306	25.6413	25.0823	24.692	26.8976	AT3G57880.1 protein_coding Calcium-dependent lipid-binding (CaLB domain) plant phosphoribosyltransferase family protein Calcium-dependent lipid-binding (CaLB domain) plant phosphoribosyltransferase family protein; FUNCTIONS IN: molecular_function unknown; INVOLVED IN: tryptophan biosynthetic process; LOCATED IN: endoplasmic reticulum, cell wall; EXPRESSED IN: 24 plant structures; EXPRESSED DURING…
AT3G58810	9	0.0345828	0	-0.275052	0.935059	-0.760556	0.00248821	2.33318	2.59259	2.42035	1.80043	2.20278	2.04903	4.2014	4.72554	4.86212	3.02066	2.11468	2.97456	AT3G58810.1 protein_coding metal tolerance protein A2 Member of Zinc transporter (ZAT) family. Contributes to basic cellular Zn tolerance and controls Zn partitioning, particularly under conditions of high rates of Zn influx into the root symplasm. Localizes to the vacuolar membrane. metal tolerance protein A2 (MTPA2); FUNCTIONS IN: efflux transmembrane transporter activity, zinc ion transmembran…
AT3G58990	2	0.0284122	0	0.258915	0.262968	0.396534	0.00582488	66.1455	53.721	71.5653	65.3556	84.3115	79.464	76.7862	74.6636	76.4632	102.001	91.8019	106.198	AT3G58990.1 protein_coding isopropylmalate isomerase 1 isopropylmalate isomerase 1 (IPMI1); FUNCTIONS IN: hydro-lyase activity, 3-isopropylmalate dehydratase activity; INVOLVED IN: leucine biosynthetic process, metabolic process; LOCATED IN: plastid; EXPRESSED IN: 19 plant structures; EXPRESSED DURING: 9 growth stages; CONTAINS InterPro DOMAIN/s: 3-isopropylmalate dehydratase, small subunit-like …
AT3G59080	4	0.0546621	0	-0.537888	0.00701971	-0.226683	0.72071	20.9402	21.9466	24.2035	14.8835	17.6773	13.5748	12.3831	10.5537	14.1257	8.73833	10.138	12.9109	AT3G59080.1 protein_coding Eukaryotic aspartyl protease family protein Eukaryotic aspartyl protease family protein; FUNCTIONS IN: DNA binding, aspartic-type endopeptidase activity; INVOLVED IN: proteolysis; LOCATED IN: endomembrane system; EXPRESSED IN: 21 plant structures; EXPRESSED DURING: 11 growth stages; CONTAINS InterPro DOMAIN/s: Peptidase aspartic (InterPro:IPR021109), Peptidase aspartic,…
AT3G59370	3	0.0465744	0	1.25349	3.83292e-19	0.61543	0.000115072	6.41623	6.45134	6.60095	14.8235	15.6948	15.944	9.23203	6.51075	8.2912	12.7299	12.5637	11.4552	AT3G59370.1 protein_coding Vacuolar calcium-binding protein-related Vacuolar calcium-binding protein-related; Has 1012 Blast hits to 386 proteins in 97 species: Archae - 12; Bacteria - 133; Metazoa - 361; Fungi - 73; Plants - 75; Viruses - 49; Other Eukaryotes - 309 (source: NCBI BLink).
AT3G59850	8	0.0687729	0	-0.475274	0.536915	-1.02052	0.00704738	3.14979	3.3764	2.47536	2.22053	1.65209	2.62532	2.32183	2.83533	2.20075	1.51033	1.05734	1.01262	AT3G59850.1 protein_coding Pectin lyase-like superfamily protein Pectin lyase-like superfamily protein; FUNCTIONS IN: polygalacturonase activity; INVOLVED IN: carbohydrate metabolic process; LOCATED IN: endomembrane system; EXPRESSED IN: embryo, pedicel; EXPRESSED DURING: 4 anthesis, C globular stage; CONTAINS InterPro DOMAIN/s: Pectin lyase fold/virulence factor (InterPro:IPR011050), Pectin lyas…
AT3G59930	2	0.00759174	0	0.515001	0.00833594	0.630741	2.66776e-05	17.5571	10.5513	15.1272	22.5654	19.77	19.5298	46.1049	38.2769	38.6922	66.886	66.4258	57.1495	AT3G59930.1 protein_coding Encodes a defensin-like (DEFL) family protein. FUNCTIONS IN: molecular_function unknown; INVOLVED IN: biological_process unknown; LOCATED IN: endomembrane system; BEST Arabidopsis thaliana protein match is: Defensin-like (DEFL) family protein (TAIR:AT5G33355.1); Has 33 Blast hits to 33 proteins in 3 species: Archae - 0; Bacteria - 0; Metazoa - 0; Fungi - 0; Plants - 33;…
AT3G60550	7	0.0427461	0	-0.708421	0.00867041	-0.735786	0.0245581	6.70788	6.57192	7.81112	5.52132	3.74473	3.64984	3.75915	3.30788	4.45268	2.10367	2.23907	2.59483	AT3G60550.1 protein_coding cyclin p3;2 cyclin p3;2 (CYCP3;2); CONTAINS InterPro DOMAIN/s: Negative regulatory factor PREG (InterPro:IPR012389), Cyclin-like (InterPro:IPR011028), Cyclin-related 2 (InterPro:IPR013922); BEST Arabidopsis thaliana protein match is: cyclin p3;1 (TAIR:AT2G45080.1); Has 1360 Blast hits to 1354 proteins in 218 species: Archae - 0; Bacteria - 18; Metazoa - 236; Fungi - 630…
AT3G60720	1	0.435201	0	-0.272418	0.860262	0.678638	0.00564935	2.9748	3.13523	3.02543	2.64063	2.36799	2.56129	2.65352	3.15036	2.76373	4.80069	3.91837	4.99979	AT3G60720.1 protein_coding plasmodesmata-located protein 8 Encodes a plasmodesmal protein that may be involved in the intercellular movement of molecules through the plasmodesmata. The protein has two DUF26 domains and a single transmembrane domain. plasmodesmata-located protein 8 (PDLP8); CONTAINS InterPro DOMAIN/s: Protein of unknown function DUF26 (InterPro:IPR002902); BEST Arabidopsis thalian…
AT3G61190	9	0.00966892	0	-0.298225	0.74883	-0.977494	0.000188645	11.6075	9.16452	13.807	9.12217	9.30675	9.7329	8.1264	4.72554	8.08647	3.93764	3.17202	3.48087	AT3G61190.1 protein_coding BON association protein 1 Encodes a protein with a C2 domain that binds to BON1 in yeast two hybrid analyses. Its ability to bind to phospholipids is enhanced by calcium ions. Involved in maintaining cell homeostasis. BON association protein 1 (BAP1); FUNCTIONS IN: phospholipid binding, protein binding; INVOLVED IN: in 7 processes; LOCATED IN: membrane; EXPRESSED IN: 21…
AT3G61400	2	0.306528	0	1.56649	8.85168e-06	1.28769	6.50631e-06	0.583294	0.663222	0.880126	2.1005	1.9825	2.30516	0.99507	1.20764	1.58659	3.39824	2.92323	2.97456	AT3G61400.1 protein_coding 2-oxoglutarate (2OG) and Fe(II)-dependent oxygenase superfamily protein 1-aminocyclopropane-1-carboxylate oxidase-like protein 2-oxoglutarate (2OG) and Fe(II)-dependent oxygenase superfamily protein; CONTAINS InterPro DOMAIN/s: Oxoglutarate/iron-dependent oxygenase (InterPro:IPR005123); BEST Arabidopsis thaliana protein match is: 2-oxoglutarate (2OG) and Fe(II)-dependen…
AT3G62280	8	0.064908	0	-0.66138	0.00313126	-0.832497	0.000135566	6.9412	6.69251	6.60095	4.08097	4.40556	4.29016	6.13626	5.98569	4.60622	2.58914	3.29641	3.54416	AT3G62280.1 protein_coding GDSL-like Lipase/Acylhydrolase superfamily protein GDSL-like Lipase/Acylhydrolase superfamily protein; FUNCTIONS IN: hydrolase activity, acting on ester bonds, carboxylesterase activity; INVOLVED IN: lipid metabolic process; LOCATED IN: endomembrane system; EXPRESSED IN: hypocotyl, root, flower, cultured cell; EXPRESSED DURING: petal differentiation and expansion stage;…
AT3G62630	8	0.046866	0	-0.19626	0.61853	-0.397267	0.00952101	20.1236	17.907	19.6378	15.5437	15.5847	19.3377	20.2331	21.0024	20.9839	14.5639	15.1137	17.6575	AT3G62630.1 protein_coding Protein of unknown function (DUF1645) Protein of unknown function (DUF1645); CONTAINS InterPro DOMAIN/s: Protein of unknown function DUF1645 (InterPro:IPR012442); BEST Arabidopsis thaliana protein match is: Protein of unknown function (DUF1645) (TAIR:AT2G15760.1); Has 309 Blast hits to 289 proteins in 68 species: Archae - 3; Bacteria - 16; Metazoa - 56; Fungi - 10; Plan…
AT3G62760	7	0.0233095	0	-0.965343	0.000454193	-0.958789	0.000189404	3.61642	5.0646	3.4655	2.40057	1.81729	1.985	4.25669	4.51552	4.55504	2.15761	2.23907	2.46825	AT3G62760.1 protein_coding Glutathione S-transferase family protein Encodes glutathione transferase belonging to the phi class of GSTs. Naming convention according to Wagner et al. (2002). ATGSTF13; CONTAINS InterPro DOMAIN/s: Thioredoxin fold (InterPro:IPR012335), Glutathione S-transferase, C-terminal (InterPro:IPR004046), Glutathione S-transferase, C-terminal-like (InterPro:IPR010987), Glutathi…
AT3G62820	1	0.0020129	0	0.0833685	1	0.402874	0.00520178	13.5907	10.913	13.697	13.3832	14.6485	12.4223	17.9665	17.327	19.039	22.601	23.3858	25.9483	AT3G62820.1 protein_coding Plant invertase/pectin methylesterase inhibitor superfamily protein Plant invertase/pectin methylesterase inhibitor superfamily protein; FUNCTIONS IN: enzyme inhibitor activity, pectinesterase inhibitor activity, pectinesterase activity; INVOLVED IN: biological_process unknown; LOCATED IN: endomembrane system; EXPRESSED IN: 22 plant structures; EXPRESSED DURING: 13 grow…
AT3G63210	8	0.00401704	0	-0.241178	0.300824	-0.409327	0.00112037	24.6733	23.0922	24.6985	19.4446	23.9552	17.7369	35.0486	32.6588	35.0073	25.5677	24.4432	27.3406	AT3G63210.1 protein_coding Protein of unknown function (DUF581) encodes a novel zinc-finger protein with a proline-rich N-terminus, identical to senescence-associated protein SAG102 Protein of unknown function (DUF581); CONTAINS InterPro DOMAIN/s: Protein of unknown function DUF581 (InterPro:IPR007650); BEST Arabidopsis thaliana protein match is: Protein of unknown function (DUF581) (TAIR:AT3G225…
AT3G63300	8	0.0103603	0	-0.284546	0.386241	-0.503551	0.00210926	9.62435	9.10423	8.91128	8.10193	6.99383	7.61983	10.3929	10.9738	12.5392	7.65953	8.45871	7.84777	AT3G63300.1 protein_coding FORKED 1 Encodes a pleckstrin homology domain- and DUF828-containing protein. Mutants have defects in leaf vascular pattering, with vascular bundles that fail to meet distally in both the cotyledons and leaves. Necessary to the formation of the closed leaf vascular pattern characteristic of dicot leaves in response to auxin. Redundant with FKD2. FKD1 may influence PIN1 …
AT3G63430	7	0.130119	0	-0.803533	2.33916e-06	-0.508851	0.0145396	8.74941	10.913	10.6165	5.10122	6.49821	5.69887	8.67922	9.39858	7.93293	6.09526	6.09525	6.0757	AT3G63430.1 protein_coding unknown protein; BEST Arabidopsis thaliana protein match is: unknown protein (TAIR:AT1G74160.1); Has 135 Blast hits to 119 proteins in 22 species: Archae - 0; Bacteria - 2; Metazoa - 3; Fungi - 3; Plants - 119; Viruses - 0; Other Eukaryotes - 8 (source: NCBI BLink).
AT4G00080	8	0.0363651	0	-0.515552	4.53077e-05	-0.686563	7.27765e-09	27.3565	29.4832	26.4038	17.5242	18.6135	22.1552	26.0377	25.1504	25.0271	15.2112	17.9748	14.1766	AT4G00080.1 protein_coding Plant invertase/pectin methylesterase inhibitor superfamily protein unfertilized embryo sac 11 (UNE11); FUNCTIONS IN: enzyme inhibitor activity, pectinesterase inhibitor activity, pectinesterase activity; INVOLVED IN: double fertilization forming a zygote and endosperm; LOCATED IN: endomembrane system; EXPRESSED IN: root; CONTAINS InterPro DOMAIN/s: Pectinesterase inhib…
AT4G00230	1	0.0199951	0	0.124391	0.935059	0.420489	0.00213249	16.4489	20.1378	19.6378	18.3044	21.5873	21.3868	20.2331	20.3198	21.1374	26.215	25.5627	30.8848	AT4G00230.1 protein_coding xylem serine peptidase 1 xylem serine peptidase 1 (XSP1); FUNCTIONS IN: identical protein binding, serine-type endopeptidase activity; INVOLVED IN: proteolysis, negative regulation of catalytic activity; LOCATED IN: cell wall, plant-type cell wall; EXPRESSED IN: 24 plant structures; EXPRESSED DURING: 15 growth stages; CONTAINS InterPro DOMAIN/s: Protease-associated PA (…
AT4G01140	3	0.186115	0	0.848322	0.00585614	0.0492057	1	2.3915	2.17054	2.14531	3.72089	4.73598	3.5858	2.26655	3.09786	2.30311	2.21155	3.10982	2.65812	AT4G01140.1 protein_coding Protein of unknown function (DUF1191) Protein of unknown function (DUF1191); FUNCTIONS IN: molecular_function unknown; INVOLVED IN: biological_process unknown; LOCATED IN: endomembrane system; EXPRESSED IN: inflorescence meristem, leaf whorl, root, flower; EXPRESSED DURING: 4 anthesis; CONTAINS InterPro DOMAIN/s: Protein of unknown function DUF1191 (InterPro:IPR010605);…
AT4G01630	3	0.36269	0	1.65131	5.64489e-07	1.2197	0.000841293	0.9916	1.20586	1.70524	3.54084	3.90994	4.93048	1.32676	1.41766	1.38187	2.48125	4.47814	2.72141	AT4G01630.1 protein_coding expansin A17 member of Alpha-Expansin Gene Family. Naming convention from the Expansin Working Group (Kende et al, 2004. Plant Mol Bio) expansin A17 (EXPA17); INVOLVED IN: plant-type cell wall modification involved in multidimensional cell growth, unidimensional cell growth, plant-type cell wall loosening; LOCATED IN: endomembrane system, extracellular region; EXPRESSED…
AT4G01830	1	0.00613379	0	0.388563	0.935059	1.55863	1.66821e-05	1.34158	2.23084	0.935134	1.44034	2.42306	1.985	0.99507	1.15513	1.27951	4.04552	3.23421	2.84798	AT4G01830.1 protein_coding P-glycoprotein 5 P-glycoprotein 5 (PGP5); FUNCTIONS IN: ATPase activity, coupled to transmembrane movement of substances; INVOLVED IN: transport, transmembrane transport; LOCATED IN: integral to membrane; CONTAINS InterPro DOMAIN/s: ATPase, AAA+ type, core (InterPro:IPR003593), ABC transporter-like (InterPro:IPR003439), ABC transporter, transmembrane domain, type 1 (Int…
AT4G01950	8	0.0364991	0	-0.41895	0.0307249	-0.557744	0.000952878	43.4554	31.7744	40.0457	33.0079	29.3521	23.82	23.2736	24.6253	27.842	16.5597	18.1614	16.7715	AT4G01950.1 protein_coding glycerol-3-phosphate acyltransferase 3 Encodes a member of a family of proteins with glycerol-3-phosphate acyltransferase activity. glycerol-3-phosphate acyltransferase 3 (GPAT3); FUNCTIONS IN: acyltransferase activity; INVOLVED IN: metabolic process; EXPRESSED IN: 14 plant structures; EXPRESSED DURING: 9 growth stages; CONTAINS InterPro DOMAIN/s: Phospholipid/glycerol …
AT4G02330	7	0.0133325	0	-0.713978	4.82684e-05	-0.567658	0.006756	30.9729	27.6744	30.0893	20.5849	17.2368	16.2642	17.6901	17.0645	15.6611	7.82135	13.5588	12.7843	AT4G02330.1 protein_coding Plant invertase/pectin methylesterase inhibitor superfamily ATPMEPCRB; FUNCTIONS IN: pectinesterase activity; INVOLVED IN: response to salt stress; LOCATED IN: endomembrane system, cell wall; EXPRESSED IN: 20 plant structures; EXPRESSED DURING: 13 growth stages; CONTAINS InterPro DOMAIN/s: Pectinesterase, active site (InterPro:IPR018040), Pectin lyase fold/virulence fac…
AT4G02380	4	0.0962448	0	-0.296421	0.00787755	-0.139289	0.575465	312.82	332.998	332.138	263.403	270.226	262.66	319.528	302.907	300.07	250.607	296.428	290.747	AT4G02380.1 protein_coding senescence-associated gene 21 Encodes AtLEA5 (late embryogenesis abundant like protein). Also known as SENESCENCE-ASSOCIATED GENE 21 (SAG21). Has a role on oxidative stress tolerance. mRNA levels are elevated in response to various stresses. senescence-associated gene 21 (SAG21); CONTAINS InterPro DOMAIN/s: Late embryogenesis abundant protein, group 3 (InterPro:IPR00492…
AT4G02410	7	0.138554	0	-0.984983	2.8168e-07	-0.616549	0.0103078	10.9659	10.9733	10.2315	4.74113	7.21411	4.16209	7.57359	8.08593	8.03529	4.63887	5.34889	5.5061	AT4G02410.1 protein_coding Concanavalin A-like lectin protein kinase family protein Concanavalin A-like lectin protein kinase family protein; FUNCTIONS IN: kinase activity; INVOLVED IN: protein amino acid phosphorylation; LOCATED IN: endomembrane system; EXPRESSED IN: 19 plant structures; EXPRESSED DURING: 10 growth stages; CONTAINS InterPro DOMAIN/s: Legume lectin, beta chain (InterPro:IPR001220…
AT4G02520	8	0.0110257	0	-0.624511	2.06469e-06	-1.10911	1.57785e-19	76.9365	55.5297	69.64	41.2298	49.067	40.7245	47.1	49.2507	50.822	20.3355	24.8786	23.1003	AT4G02520.1 protein_coding glutathione S-transferase PHI 2 Encodes glutathione transferase belonging to the phi class of GSTs. Naming convention according to Wagner et al. (2002). The expression of this gene is upregulated by herbicide safeners such as benoxacor and fenclorim. glutathione S-transferase PHI 2 (GSTF2); FUNCTIONS IN: glutathione transferase activity, glutathione binding; INVOLVED IN…
AT4G04930	9	0.0433028	0	-0.519789	1	-5.50101	0.000425687	0.116659	0.180879	0.220032	0	0.220278	0.128064	0.221127	0.367542	0.358262	0	0	0	AT4G04930.1 protein_coding fatty acid desaturase family protein Encodes a sphingolipid delta4-desaturase, involved in sphingolipid biosynthesis. Specifically expressed in floral tissues. Knockout mutants were devoid of sphinga-4,8-dienine in floral tissues. DES-1-LIKE; FUNCTIONS IN: oxidoreductase activity, sphingolipid delta-4 desaturase activity; INVOLVED IN: sphingolipid biosynthetic process; …
AT4G05020	3	0.0698166	0	1.02394	1.83826e-36	0.533599	7.12496e-09	18.8987	18.3893	19.7478	37.569	39.3747	39.1237	18.7958	18.1146	17.7595	25.8914	27.3042	25.9483	AT4G05020.1 protein_coding NAD(P)H dehydrogenase B2 NAD(P)H dehydrogenase B2 (NDB2); FUNCTIONS IN: disulfide oxidoreductase activity, oxidoreductase activity, FAD binding; INVOLVED IN: oxidation reduction; LOCATED IN: mitochondrion, extrinsic to mitochondrial inner membrane; EXPRESSED IN: 26 plant structures; EXPRESSED DURING: 15 growth stages; CONTAINS InterPro DOMAIN/s: FAD-dependent pyridine n…
AT4G05100	9	0.146433	0	0.0402391	1	-0.862177	0.000348544	5.77461	3.49699	5.06073	4.32103	5.67216	4.73838	9.84013	8.45347	8.03529	5.50191	3.73178	5.18966	AT4G05100.1 protein_coding myb domain protein 74 Member of the R2R3 factor gene family. myb domain protein 74 (MYB74); CONTAINS InterPro DOMAIN/s: SANT, DNA-binding (InterPro:IPR001005), Homeodomain-like (InterPro:IPR009057), Myb, DNA-binding (InterPro:IPR014778), HTH transcriptional regulator, Myb-type, DNA-binding (InterPro:IPR017930), Homeodomain-related (InterPro:IPR012287), Myb transcription…
AT4G05150	4	0.0997772	0	-0.358209	0.00585264	-0.169599	0.552246	31.8478	39.3713	41.2559	30.4273	29.5173	27.79	32.5056	32.3962	33.9325	28.7502	29.7921	29.3659	AT4G05150.1 protein_coding Octicosapeptide/Phox/Bem1p family protein Octicosapeptide/Phox/Bem1p family protein; FUNCTIONS IN: molecular_function unknown; INVOLVED IN: biological_process unknown; LOCATED IN: cellular_component unknown; EXPRESSED IN: 24 plant structures; EXPRESSED DURING: 13 growth stages; CONTAINS InterPro DOMAIN/s: Octicosapeptide/Phox/Bem1p (InterPro:IPR000270); BEST Arabidopsis…
AT4G08290	9	0.0640216	0	-0.235129	0.564992	-0.582008	5.84341e-05	14.8157	12.4203	14.5771	9.84235	12.8312	12.8705	18.9063	19.8473	18.4249	11.5972	12.8747	13.7969	AT4G08290.1 protein_coding nodulin MtN21 /EamA-like transporter family protein nodulin MtN21 /EamA-like transporter family protein; LOCATED IN: endomembrane system, membrane; EXPRESSED IN: 22 plant structures; EXPRESSED DURING: 13 growth stages; CONTAINS InterPro DOMAIN/s: Protein of unknown function DUF6, transmembrane (InterPro:IPR000620); BEST Arabidopsis thaliana protein match is: nodulin MtN…
AT4G08300	9	0.0164965	0	-0.0981653	1	-0.640458	0.00234522	11.2576	9.76745	11.9367	11.8828	8.42564	10.5653	16.4739	17.9046	14.3816	8.09105	10.9466	12.3413	AT4G08300.1 protein_coding nodulin MtN21 /EamA-like transporter family protein nodulin MtN21 /EamA-like transporter family protein; LOCATED IN: membrane; EXPRESSED IN: 13 plant structures; EXPRESSED DURING: 7 growth stages; CONTAINS InterPro DOMAIN/s: Protein of unknown function DUF6, transmembrane (InterPro:IPR000620); BEST Arabidopsis thaliana protein match is: nodulin MtN21 /EamA-like transpor…
AT4G08770	2	0.0161038	0	0.490441	0.00993221	0.720672	8.97521e-05	14.524	16.7011	16.2273	23.8257	20.1004	22.7955	6.41267	8.45347	5.52746	9.97896	12.9369	10.759	AT4G08770.1 protein_coding Peroxidase superfamily protein Peroxidase superfamily protein; FUNCTIONS IN: peroxidase activity, heme binding; INVOLVED IN: response to oxidative stress, oxidation reduction; LOCATED IN: vacuole; EXPRESSED IN: hypocotyl, root; CONTAINS InterPro DOMAIN/s: Haem peroxidase (InterPro:IPR010255), Plant peroxidase (InterPro:IPR000823), Peroxidases heam-ligand binding site (I…
AT4G09890	9	0.156436	0	0.0352518	1	-0.608501	0.00959801	6.70788	5.9087	6.87599	5.76137	6.22286	8.06806	9.01091	8.76851	8.90536	4.42311	6.59282	6.582	AT4G09890.1 protein_coding Protein of unknown function (DUF3511) Protein of unknown function (DUF3511); CONTAINS InterPro DOMAIN/s: Protein of unknown function DUF3511 (InterPro:IPR021899); BEST Arabidopsis thaliana protein match is: Protein of unknown function (DUF3511) (TAIR:AT5G11970.1); Has 187 Blast hits to 187 proteins in 14 species: Archae - 0; Bacteria - 0; Metazoa - 0; Fungi - 0; Plants …
AT4G11190	3	0.0735786	0	0.81901	0.000206173	0.43039	0.189828	15.224	12.6012	19.2528	19.7447	29.1318	34.3213	37.1493	28.8258	30.4011	41.8038	49.3218	38.7326	AT4G11190.1 protein_coding Disease resistance-responsive (dirigent-like protein) family protein Disease resistance-responsive (dirigent-like protein) family protein; FUNCTIONS IN: molecular_function unknown; INVOLVED IN: lignan biosynthetic process, defense response; LOCATED IN: endomembrane system; EXPRESSED IN: 10 plant structures; EXPRESSED DURING: F mature embryo stage, petal differentiation …
AT4G11210	6	0.00127148	0	0.699086	1.65527e-06	-0.326894	0.169264	11.7242	14.1688	16.2273	20.6449	23.6248	24.2042	17.5243	16.4344	17.5036	14.456	14.9271	11.5818	AT4G11210.1 protein_coding Disease resistance-responsive (dirigent-like protein) family protein Disease resistance-responsive (dirigent-like protein) family protein; FUNCTIONS IN: molecular_function unknown; INVOLVED IN: lignan biosynthetic process, defense response; LOCATED IN: endomembrane system; EXPRESSED IN: leaf lamina base, petal, hypocotyl, cauline leaf, root; EXPRESSED DURING: 4 anthesis…
AT4G11280	8	0.012514	0	-0.71214	0.00123159	-1.27441	2.2113e-10	54.5963	39.0095	52.9176	33.0679	35.4648	20.8105	21.6151	16.4869	21.9563	8.79227	8.02334	7.97435	AT4G11280.1 protein_coding 1-aminocyclopropane-1-carboxylic acid (acc) synthase 6 encodes a a member of the 1-aminocyclopropane-1-carboxylate (ACC) synthase (S-adenosyl-L-methionine methylthioadenosine-lyase, EC 4.4.1.14) gene family 1-aminocyclopropane-1-carboxylic acid (acc) synthase 6 (ACS6); CONTAINS InterPro DOMAIN/s: 1-aminocyclopropane-1-carboxylate synthase (InterPro:IPR001176), Aminotran…
AT4G11290	2	0.285581	0	0.47528	4.35373e-06	0.397322	0.000542913	31.1479	30.0862	33.2798	46.031	43.7803	41.6209	25.0426	26.6206	23.1335	29.7751	35.452	33.4163	AT4G11290.1 protein_coding Peroxidase superfamily protein Peroxidase superfamily protein; FUNCTIONS IN: peroxidase activity, heme binding; INVOLVED IN: response to oxidative stress, oxidation reduction; LOCATED IN: endomembrane system; EXPRESSED IN: 11 plant structures; EXPRESSED DURING: 7 growth stages; CONTAINS InterPro DOMAIN/s: Haem peroxidase (InterPro:IPR010255), Plant peroxidase (InterPro:…
AT4G11360	8	0.00046163	0	-0.335942	0.0927382	-0.525774	0.000305349	16.8572	19.6555	19.8028	13.9833	15.7499	14.8555	19.4039	16.4869	18.0666	12.0287	14.1808	11.2654	AT4G11360.1 protein_coding RING-H2 finger A1B Encodes a putative RING-H2 finger protein RHA1b. RING-H2 finger A1B (RHA1B); FUNCTIONS IN: zinc ion binding; INVOLVED IN: response to cadmium ion, response to chitin; EXPRESSED IN: 23 plant structures; EXPRESSED DURING: 13 growth stages; CONTAINS InterPro DOMAIN/s: Zinc finger, RING-type (InterPro:IPR001841), Zinc finger, C3HC4 RING-type (InterPro:IPR…
AT4G12170	1	0.0408244	0	1.19049	0.376189	3.53462	1.11021e-28	0.291647	0.241172	0.110016	0.120029	0.881113	0.448226	0.608098	0.472554	0.460622	6.47284	6.15744	5.37952	AT4G12170.1 protein_coding Thioredoxin superfamily protein Thioredoxin superfamily protein; FUNCTIONS IN: molecular_function unknown; INVOLVED IN: cell redox homeostasis; LOCATED IN: cellular_component unknown; CONTAINS InterPro DOMAIN/s: Thioredoxin fold (InterPro:IPR012335), Thioredoxin, core (InterPro:IPR015467), Thioredoxin domain (InterPro:IPR013766), Thioredoxin-like fold (InterPro:IPR01233…
AT4G12470	1	0.143864	0	0.178898	0.646003	0.396629	0.00395412	155.856	115.702	147.476	157.958	162.07	154.382	225.936	208.291	191.107	253.034	278.142	292.076	AT4G12470.1 protein_coding azelaic acid induced 1 Encodes AZI1 (AZELAIC ACID INDUCED 1). Involved in the priming of salicylic acid induction and systemic immunity triggered by pathogen or azelaic acid. azelaic acid induced 1 (AZI1); FUNCTIONS IN: lipid binding; INVOLVED IN: systemic acquired resistance, defense response to fungus, lipid transport; LOCATED IN: endomembrane system; EXPRESSED IN: 12…
AT4G12510	3	0.0262919	0	0.995196	1.31594e-16	0.251597	0.306659	30.098	31.5935	29.6493	61.0946	57.8781	63.1358	44.944	34.0239	30.4522	43.5298	40.6143	46.0107	AT4G12510.1 protein_coding Bifunctional inhibitor/lipid-transfer protein/seed storage 2S albumin superfamily protein Bifunctional inhibitor/lipid-transfer protein/seed storage 2S albumin superfamily protein; FUNCTIONS IN: lipid binding; INVOLVED IN: lipid transport; LOCATED IN: endomembrane system; CONTAINS InterPro DOMAIN/s: Bifunctional inhibitor/plant lipid transfer protein/seed storage (Inter…
AT4G12520	3	0.00393668	0	0.890512	3.87396e-10	0.284804	0.313477	39.0224	42.7477	38.3955	84.3801	62.9445	75.494	53.4574	43.79	35.775	57.6622	49.4461	54.8078	AT4G12520.1 protein_coding Bifunctional inhibitor/lipid-transfer protein/seed storage 2S albumin superfamily protein Bifunctional inhibitor/lipid-transfer protein/seed storage 2S albumin superfamily protein; FUNCTIONS IN: lipid binding; INVOLVED IN: lipid transport; LOCATED IN: endomembrane system; CONTAINS InterPro DOMAIN/s: Bifunctional inhibitor/plant lipid transfer protein/seed storage (Inter…
AT4G12545	1	0.180265	0	0.707099	1.31321e-10	1.4739	1.73641e-49	95.7768	89.5349	92.1382	129.271	157.499	166.228	113.106	106.272	124.573	325.907	337.913	291.633	AT4G12545.1 protein_coding Bifunctional inhibitor/lipid-transfer protein/seed storage 2S albumin superfamily protein Bifunctional inhibitor/lipid-transfer protein/seed storage 2S albumin superfamily protein; FUNCTIONS IN: molecular_function unknown; INVOLVED IN: lipid transport; LOCATED IN: endomembrane system; CONTAINS InterPro DOMAIN/s: Bifunctional inhibitor/plant lipid transfer protein/seed s…
AT4G12550	1	0.153062	0	1.06377	2.18087e-08	2.31952	8.63142e-41	47.0135	44.677	39.4957	71.5371	91.6908	111.032	80.1031	93.6708	133.427	523.868	557.529	452.386	AT4G12550.1 protein_coding Auxin-Induced in Root cultures 1 isolated from differential screening of a cDNA library from auxin-treated root culture. encodes a protein that is related to a large family of proteins that consist of a proline-rich or glycine-rich N-terminus and a hydrophobic, possibly membrane spanning C-terminus. Auxin-Induced in Root cultures 1 (AIR1); FUNCTIONS IN: lipid binding; I…
AT4G13395	8	0.0404082	0	-0.835808	0.0170262	-1.65972	2.48401e-09	9.50769	4.88372	7.59109	4.38104	4.5157	3.39371	8.56865	5.98569	8.13765	2.04973	3.04762	2.08852	AT4G13395.1 protein_coding ROTUNDIFOLIA like 12 ROTUNDIFOLIA like 12 (RTFL12); CONTAINS InterPro DOMAIN/s: DVL (InterPro:IPR012552); BEST Arabidopsis thaliana protein match is: ROTUNDIFOLIA like 10 (TAIR:AT3G14362.1); Has 139 Blast hits to 139 proteins in 12 species: Archae - 0; Bacteria - 0; Metazoa - 0; Fungi - 0; Plants - 139; Viruses - 0; Other Eukaryotes - 0 (source: NCBI BLink).
AT4G13660	9	0.0354589	0	-0.0486451	1	-0.444846	0.000367729	27.5898	29.845	30.3644	29.407	27.0391	28.4943	30.2391	26.463	26.1531	18.6634	23.3237	18.9233	AT4G13660.1 protein_coding pinoresinol reductase 2 Encodes a pinoresinol reductase involved in lignan biosynthesis. Expressed strongly in roots and less strongly in stems. Shows preference for pinoresinol and not lariciresinol. pinoresinol reductase 2 (PRR2); CONTAINS InterPro DOMAIN/s: NAD(P)-binding domain (InterPro:IPR016040), NmrA-like (InterPro:IPR008030); BEST Arabidopsis thaliana protein m…
AT4G13770	1	0.106512	0	0.165546	0.75379	0.396639	0.00522834	99.1016	78.7425	98.6842	91.6418	118.014	100.467	111.835	111.995	114.951	142.834	140.004	163.221	AT4G13770.1 protein_coding cytochrome P450, family 83, subfamily A, polypeptide 1 Encodes a cytochrome p450 enzyme that catalyzes the initial conversion of aldoximes to thiohydroximates in the synthesis of glucosinolates not derived from tryptophan. Also has a role in auxin homeostasis. "cytochrome P450, family 83, subfamily A, polypeptide 1" (CYP83A1); CONTAINS InterPro DOMAIN/s: Cytochrome P450…
AT4G13860	1	0.0113752	0	0.413483	0.375618	1.52511	2.11579e-17	4.3747	3.85874	4.95071	5.70136	5.28668	6.65935	4.2014	4.67304	5.73218	15.1033	15.7357	11.2654	AT4G13860.1 protein_coding RNA-binding (RRM/RBD/RNP motifs) family protein RNA-binding (RRM/RBD/RNP motifs) family protein; FUNCTIONS IN: RNA binding, nucleotide binding, nucleic acid binding; INVOLVED IN: biological_process unknown; LOCATED IN: cellular_component unknown; CONTAINS InterPro DOMAIN/s: RNA recognition motif, glycine rich protein (InterPro:IPR015465), RNA recognition motif, RNP-1 (I…
AT4G14040	2	0.00224912	0	0.363141	0.0340918	0.491246	0.00029404	90.0022	72.2309	82.1818	93.1422	122.089	99.0579	111.945	103.909	122.116	147.527	154.061	173.6	AT4G14040.1 protein_coding selenium-binding protein 2 selenium-binding protein 2 (SBP2); FUNCTIONS IN: selenium binding; INVOLVED IN: polar nucleus fusion; LOCATED IN: cellular_component unknown; EXPRESSED IN: guard cell; EXPRESSED DURING: seedling growth; CONTAINS InterPro DOMAIN/s: Cytochrome cd1-nitrite reductase-like, C-terminal haem d1 (InterPro:IPR011048), Selenium-binding protein (InterPro…
AT4G14365	4	0.0158023	0	-1.50543	0.000487859	-0.528281	0.731158	1.69155	1.92937	2.64038	0.660157	0.826043	0.704354	1.2162	1.31265	1.0236	0.539403	0.68416	1.26577	AT4G14365.1 protein_coding XB3 ortholog 4 in Arabidopsis thaliana XB3 ortholog 4 in Arabidopsis thaliana (XBAT34); FUNCTIONS IN: zinc ion binding; EXPRESSED IN: 22 plant structures; EXPRESSED DURING: 13 growth stages; CONTAINS InterPro DOMAIN/s: Zinc finger, RING-type (InterPro:IPR001841), Ankyrin repeat-containing domain (InterPro:IPR020683), Ankyrin repeat (InterPro:IPR002110); BEST Arabidopsis…
AT4G14560	8	0.0369991	0	-0.638484	0.00149168	-0.849018	1.62942e-06	9.74101	9.04393	8.52622	5.16123	5.50695	6.91548	8.78978	10.9738	9.11008	5.07039	5.10011	5.88583	AT4G14560.1 protein_coding indole-3-acetic acid inducible auxin (indole-3-acetic acid) induced gene (IAA1) encoding a short-lived nuclear-localized transcriptional regulator protein. indole-3-acetic acid inducible (IAA1); CONTAINS InterPro DOMAIN/s: Aux/IAA-ARF-dimerisation (InterPro:IPR011525), AUX/IAA protein (InterPro:IPR003311); BEST Arabidopsis thaliana protein match is: indole-3-acetic acid…
AT4G14940	2	0.127598	0	0.283998	0.368288	0.533074	0.000828469	10.091	9.46598	10.8916	11.3427	13.437	12.2942	9.9507	8.92603	11.6179	13.9705	14.6162	15.6323	AT4G14940.1 protein_coding amine oxidase 1 atao1 gene of Arabidopsis thaliana encodes an extracellular copper amine oxidase expressed during early stages of vascular tissue development. amine oxidase 1 (AO1); FUNCTIONS IN: primary amine oxidase activity, copper ion binding; INVOLVED IN: secondary cell wall biogenesis; LOCATED IN: cell wall; EXPRESSED IN: 23 plant structures; EXPRESSED DURING: 12 …
AT4G15230	1	0.0132054	0	0.117942	0.935059	0.42559	0.00240606	34.4727	46.4255	43.5112	42.9702	41.2471	50.9056	36.1542	37.1218	37.8734	52.0524	51.312	45.8842	AT4G15230.1 protein_coding pleiotropic drug resistance 2 pleiotropic drug resistance 2 (PDR2); FUNCTIONS IN: ATPase activity, coupled to transmembrane movement of substances; INVOLVED IN: transport, drug transmembrane transport; LOCATED IN: membrane; EXPRESSED IN: 18 plant structures; EXPRESSED DURING: 10 growth stages; CONTAINS InterPro DOMAIN/s: ATPase, AAA+ type, core (InterPro:IPR003593), ABC…
AT4G15280	1	0.708957	0	-1.21376	0.294541	1.75886	0.00678412	0.699953	0.361757	0.880126	0.240057	0.330417	0.256129	0.33169	0.157518	0.358262	0.916985	1.24393	0.759462	AT4G15280.1 protein_coding UDP-glucosyl transferase 71B5 UDP-glucosyl transferase 71B5 (UGT71B5); FUNCTIONS IN: quercetin 3-O-glucosyltransferase activity, UDP-glycosyltransferase activity, transferase activity, transferring glycosyl groups; INVOLVED IN: metabolic process; LOCATED IN: cellular_component unknown; CONTAINS InterPro DOMAIN/s: UDP-glucuronosyl/UDP-glucosyltransferase (InterPro:IPR002…
AT4G15290	3	0.00658149	0	1.24627	9.61844e-38	0.505992	4.02916e-06	12.7158	14.7115	14.027	29.8271	34.859	33.6169	17.4137	17.117	16.9918	23.3562	24.8786	24.999	AT4G15290.1 protein_coding Cellulose synthase family protein encodes a gene similar to cellulose synthase ATCSLB05; FUNCTIONS IN: cellulose synthase activity, transferase activity, transferring glycosyl groups, transferase activity; INVOLVED IN: cellulose biosynthetic process, polysaccharide biosynthetic process; LOCATED IN: membrane; EXPRESSED IN: 6 plant structures; EXPRESSED DURING: 4 anthesis…
AT4G15340	2	0.226613	0	0.631197	7.40217e-06	0.554903	0.000100442	17.8488	14.7115	18.4276	22.6254	25.6073	30.9276	16.7503	19.4272	19.5508	26.8083	27.9262	27.2141	AT4G15340.1 protein_coding pentacyclic triterpene synthase 1 Encodes a protein that catalyzes the production of the tricyclic triterpene arabidiol when expressed in yeast. pentacyclic triterpene synthase 1 (PEN1); CONTAINS InterPro DOMAIN/s: Terpene synthase, conserved site (InterPro:IPR002365), Terpenoid cylases/protein prenyltransferase alpha-alpha toroid (InterPro:IPR008930), Squalene cyclase …
AT4G15390	2	0.151307	0	0.498147	1.31432e-06	0.971458	1.11279e-27	65.5039	61.3179	74.8107	90.0215	95.3804	99.5701	78.2235	80.7018	87.3646	159.124	172.719	151.196	AT4G15390.1 protein_coding HXXXD-type acyl-transferase family protein HXXXD-type acyl-transferase family protein; FUNCTIONS IN: transferase activity, transferring acyl groups other than amino-acyl groups, transferase activity; INVOLVED IN: biological_process unknown; LOCATED IN: cellular_component unknown; EXPRESSED IN: hypocotyl, root; CONTAINS InterPro DOMAIN/s: Transferase (InterPro:IPR003480)…
AT4G15393	1	0.00208178	0	0.347403	0.72082	1.74257	7.73049e-25	2.33318	2.35142	2.36534	2.88069	3.13896	2.94548	2.7088	3.88545	3.94088	12.9457	10.5112	11.8982	AT4G15393.1 protein_coding cytochrome P450, family 702, subfamily A, polypeptide 5 a member of the cytochrome P450 gene family. molecular function unknown. "cytochrome P450, family 702, subfamily A, polypeptide 5" (CYP702A5); FUNCTIONS IN: electron carrier activity, monooxygenase activity, iron ion binding, heme binding; INVOLVED IN: biological_process unknown; LOCATED IN: endomembrane system; CO…
AT4G15480	9	0.000781317	0	-0.344039	0.463439	-1.34411	3.36599e-10	7.64115	10.8527	9.68139	6.96166	6.93876	8.32419	7.79471	6.9308	6.19281	2.58914	3.35861	2.27839	AT4G15480.1 protein_coding UDP-Glycosyltransferase superfamily protein Encodes a protein that might have sinapic acid:UDP-glucose glucosyltransferase activity. UGT84A1; CONTAINS InterPro DOMAIN/s: UDP-glucuronosyl/UDP-glucosyltransferase (InterPro:IPR002213); BEST Arabidopsis thaliana protein match is: UDP-Glycosyltransferase superfamily protein (TAIR:AT4G15490.1); Has 7986 Blast hits to 7909 pro…
AT4G15500	2	0.00649624	0	0.612569	0.00647754	0.754877	4.99394e-05	7.69948	5.969	7.53608	9.12217	12.666	10.6293	8.62394	8.76851	7.98411	16.3439	14.7405	11.6451	AT4G15500.1 protein_coding UDP-Glycosyltransferase superfamily protein Encodes a protein that might have sinapic acid:UDP-glucose glucosyltransferase activity. UGT84A4; FUNCTIONS IN: transferase activity, transferring hexosyl groups, UDP-glycosyltransferase activity, sinapate 1-glucosyltransferase activity, transferase activity, transferring glycosyl groups; INVOLVED IN: metabolic process; LOCATE…
AT4G15550	2	0.00123116	0	0.307822	0.0297552	0.407153	0.000277959	35.4059	31.8949	39.2206	41.1098	47.7453	43.0297	39.0288	40.4822	41.5072	49.6251	53.3645	57.6558	AT4G15550.1 protein_coding indole-3-acetate beta-D-glucosyltransferase UDP-glucose:indole-3-acetate beta-D-glucosyltransferase indole-3-acetate beta-D-glucosyltransferase (IAGLU); FUNCTIONS IN: UDP-glycosyltransferase activity, transferase activity, transferring glycosyl groups; INVOLVED IN: metabolic process; LOCATED IN: chloroplast; EXPRESSED IN: 17 plant structures; EXPRESSED DURING: 7 growth …
AT4G17220	3	0.000557202	0	0.70513	0.00867041	0.249774	0.792194	3.20812	3.55728	3.68553	5.4613	5.89244	5.69887	5.14119	4.56803	3.73616	5.28615	4.22936	6.45543	AT4G17220.1 protein_coding microtubule-associated proteins 70-5 Encodes a microtubule associated protein (MAP70-5). Regulates secondary wall patterning in wood cells. Expressed in all tissues. microtubule-associated proteins 70-5 (MAP70-5); CONTAINS InterPro DOMAIN/s: Myosin II heavy chain-like (InterPro:IPR009768); BEST Arabidopsis thaliana protein match is: microtubule-associated proteins 70-2 …
AT4G17230	4	0.225356	0	-0.619242	2.13952e-06	0.0548032	1	30.3313	32.9802	38.1755	20.885	23.9552	21.1947	16.0317	18.4821	20.0626	17.5845	18.2235	21.0118	AT4G17230.1 protein_coding SCARECROW-like 13 Encodes a scarecrow-like protein (SCL13). Member of GRAS gene family. SCARECROW-like 13 (SCL13); CONTAINS InterPro DOMAIN/s: Transcription factor GRAS (InterPro:IPR005202); BEST Arabidopsis thaliana protein match is: scarecrow-like 5 (TAIR:AT1G50600.1); Has 2512 Blast hits to 2467 proteins in 302 species: Archae - 0; Bacteria - 4; Metazoa - 0; Fungi - …
AT4G17250	7	0.0786386	0	-0.755526	0.0236206	-0.83422	0.00891192	10.0327	8.32042	11.0566	4.50107	7.43439	5.44274	6.30211	8.40097	8.39356	2.75096	5.03791	5.25295	AT4G17250.1 protein_coding unknown protein; BEST Arabidopsis thaliana protein match is: unknown protein (TAIR:AT5G47580.1); Has 31 Blast hits to 31 proteins in 6 species: Archae - 0; Bacteria - 0; Metazoa - 0; Fungi - 0; Plants - 31; Viruses - 0; Other Eukaryotes - 0 (source: NCBI BLink).
AT4G17280	6	0.0609784	0	0.43074	0.00634157	-0.36908	0.0303778	10.266	11.3351	11.7717	15.1836	14.3181	15.5598	14.1521	13.0215	15.4564	11.0578	11.6929	10.2527	AT4G17280.1 protein_coding Auxin-responsive family protein Auxin-responsive family protein; CONTAINS InterPro DOMAIN/s: Cytochrome b561, eukaryote (InterPro:IPR004877), Uncharacterised conserved protein UCP037471 (InterPro:IPR017214), Protein of unknown function DUF568, DOMON-like (InterPro:IPR007613), DOMON related (InterPro:IPR005018), Cytochrome b561/ferric reductase transmembrane (InterPro:IP…
AT4G17340	9	0.0549743	0	-0.479321	2.93401e-08	-1.22173	2.76373e-57	88.3107	87.1232	90.543	60.3744	64.927	65.505	125.655	135.361	132.147	51.0815	59.0866	58.6052	AT4G17340.1 protein_coding tonoplast intrinsic protein 2;2 tonoplast intrinsic protein 2;2 (TIP2;2); FUNCTIONS IN: water channel activity; INVOLVED IN: response to salt stress, transport; LOCATED IN: in 6 components; EXPRESSED IN: 25 plant structures; EXPRESSED DURING: 10 growth stages; CONTAINS InterPro DOMAIN/s: Major intrinsic protein, conserved site (InterPro:IPR022357), Aquaporin (InterPro:I…
AT4G17460	7	0.109168	0	-0.723922	3.05512e-08	-0.833572	1.55783e-10	23.8567	21.5246	24.8636	14.7635	13.0515	14.7914	20.2331	21.3175	19.5508	9.27774	12.8125	12.3413	AT4G17460.1 protein_coding Homeobox-leucine zipper protein 4 (HB-4) / HD-ZIP protein Encodes homeobox protein HAT1. HAT1; FUNCTIONS IN: DNA binding, sequence-specific DNA binding transcription factor activity; INVOLVED IN: regulation of transcription, DNA-dependent, transcription, regulation of transcription; LOCATED IN: nucleus; EXPRESSED IN: 22 plant structures; EXPRESSED DURING: 13 growth stag…
AT4G17490	8	0.022232	0	-1.23992	2.43119e-14	-1.71429	1.86474e-20	32.0812	30.6288	39.0556	14.3434	17.1817	11.4618	12.6595	11.0788	14.7911	3.72188	4.60253	3.41758	AT4G17490.1 protein_coding ethylene responsive element binding factor 6 Encodes a member of the ERF (ethylene response factor) subfamily B-3 of ERF/AP2 transcription factor family (ATERF-6). The protein contains one AP2 domain. There are 18 members in this subfamily including ATERF-1, ATERF-2, AND ATERF-5. ethylene responsive element binding factor 6 (ERF6); CONTAINS InterPro DOMAIN/s: DNA-bindin…
AT4G17500	7	0.0518083	0	-0.581944	6.85854e-06	-0.614954	1.79524e-05	33.0144	29.4229	33.2798	21.9052	23.1292	18.8255	16.087	16.5394	20.0626	10.3565	12.1905	11.9615	AT4G17500.1 protein_coding ethylene responsive element binding factor 1 Encodes a member of the ERF (ethylene response factor) subfamily B-3 of ERF/AP2 transcription factor family (ATERF-1). The protein contains one AP2 domain. There are 18 members in this subfamily including ATERF-1, ATERF-2, AND ATERF-5. ethylene responsive element binding factor 1 (ERF-1); CONTAINS InterPro DOMAIN/s: DNA-bindi…
AT4G18050	1	0.0227827	0	0.0692602	1	0.684516	0.000562145	5.59962	5.30577	6.65596	5.22124	6.99383	6.21113	6.30211	6.9833	7.06287	11.5432	8.89409	12.278	AT4G18050.1 protein_coding P-glycoprotein 9 P-glycoprotein 9 (PGP9); FUNCTIONS IN: ATPase activity, coupled to transmembrane movement of substances; INVOLVED IN: transport, transmembrane transport; LOCATED IN: integral to membrane; EXPRESSED IN: 13 plant structures; EXPRESSED DURING: L mature pollen stage, M germinated pollen stage, 4 anthesis, petal differentiation and expansion stage; CONTAINS …
AT4G18205	7	0.000321882	0	-1.0082	3.24855e-05	-0.888616	7.27504e-05	5.83294	5.00431	5.33577	2.64063	2.64334	2.75339	6.6338	6.0382	7.93293	2.8049	4.35375	4.05046	AT4G18205.1 protein_coding Nucleotide-sugar transporter family protein Nucleotide-sugar transporter family protein; CONTAINS InterPro DOMAIN/s: Protein of unknown function DUF250 (InterPro:IPR004853); BEST Arabidopsis thaliana protein match is: purine permease 7 (TAIR:AT4G18197.1); Has 35333 Blast hits to 34131 proteins in 2444 species: Archae - 798; Bacteria - 22429; Metazoa - 974; Fungi - 991; …
AT4G18280	1	0.558459	0	-0.274906	0.588319	0.520859	0.00571676	6.12459	6.51163	6.16088	5.28126	5.12147	5.12258	5.80457	6.14321	5.27156	9.00803	8.08553	7.53133	AT4G18280.1 protein_coding glycine-rich cell wall protein-related glycine-rich cell wall protein-related; Has 30201 Blast hits to 17322 proteins in 780 species: Archae - 12; Bacteria - 1396; Metazoa - 17338; Fungi - 3422; Plants - 5037; Viruses - 0; Other Eukaryotes - 2996 (source: NCBI BLink).
AT4G19690	9	0.00691935	0	-1.14398	0.00162053	-3.87699	4.34744e-36	19.7737	6.39105	17.3275	6.48155	5.67216	7.5558	34.6063	45.4177	47.5464	2.58914	2.73664	3.35429	AT4G19690.1 protein_coding iron-regulated transporter 1 Fe(II) transport protein (IRT1) iron-regulated transporter 1 (IRT1); FUNCTIONS IN: manganese ion transmembrane transporter activity, zinc ion transmembrane transporter activity, cadmium ion transmembrane transporter activity, copper uptake transmembrane transporter activity, iron ion transmembrane transporter activity; INVOLVED IN: in 11 pro…
AT4G20000	7	0.211249	0	-2.10033	5.35685e-05	-1.19878	0.113993	2.33318	1.6882	3.4655	0.540129	0.440556	0.768387	1.38204	2.25776	0.767703	0.593344	0.808553	0.506308	AT4G20000.1 protein_coding VQ motif-containing protein VQ motif-containing protein; CONTAINS InterPro DOMAIN/s: VQ (InterPro:IPR008889); Has 92 Blast hits to 92 proteins in 13 species: Archae - 0; Bacteria - 0; Metazoa - 0; Fungi - 0; Plants - 92; Viruses - 0; Other Eukaryotes - 0 (source: NCBI BLink).
AT4G20830	4	0.0672059	0	-0.66812	2.01671e-09	-0.292388	0.0943591	61.6542	64.9354	69.2549	36.8488	45.0469	41.3008	36.9834	40.4822	37.9757	26.5926	35.2654	32.5936	AT4G20830.1 protein_coding FAD-binding Berberine family protein FAD-binding Berberine family protein; FUNCTIONS IN: electron carrier activity, oxidoreductase activity, FAD binding, catalytic activity; INVOLVED IN: response to oxidative stress; LOCATED IN: mitochondrion, apoplast, plasma membrane, vacuole, plant-type cell wall; EXPRESSED IN: 26 plant structures; EXPRESSED DURING: 14 growth stages;…
AT4G20860	7	0.106091	0	-0.378383	0.00531307	-0.248076	0.210076	42.1138	40.9992	42.3561	28.0867	32.2707	36.2422	33.4454	32.3962	31.0664	23.8416	30.2275	27.6571	AT4G20860.1 protein_coding FAD-binding Berberine family protein FAD-binding Berberine family protein; FUNCTIONS IN: electron carrier activity, oxidoreductase activity, FAD binding, catalytic activity; INVOLVED IN: response to cyclopentenone; LOCATED IN: endomembrane system; EXPRESSED IN: 10 plant structures; EXPRESSED DURING: LP.06 six leaves visible, LP.04 four leaves visible, 4 anthesis, LP.10 …
AT4G21830	6	0.326832	0	0.207037	0.353994	-0.415672	0.00108175	28.5814	24.3583	25.9637	31.3875	30.7288	28.9426	23.2183	23.4177	20.9327	18.3937	16.5442	15.569	AT4G21830.1 protein_coding methionine sulfoxide reductase B7 methionine sulfoxide reductase B7 (MSRB7); CONTAINS InterPro DOMAIN/s: Methionine sulphoxide reductase B (InterPro:IPR002579), Mss4-like (InterPro:IPR011057); BEST Arabidopsis thaliana protein match is: methionine sulfoxide reductase B8 (TAIR:AT4G21840.1); Has 30201 Blast hits to 17322 proteins in 780 species: Archae - 12; Bacteria - 13…
AT4G21850	9	0.42552	0	0.0990218	0.901043	-0.308872	0.00270742	147.515	139.638	137.245	145.955	148.578	160.081	130.852	130.11	125.852	96.7689	103.744	111.894	AT4G21850.1 protein_coding methionine sulfoxide reductase B9 methionine sulfoxide reductase B9 (MSRB9); FUNCTIONS IN: peptide-methionine-(S)-S-oxide reductase activity; INVOLVED IN: oxidation reduction; LOCATED IN: cytosol; EXPRESSED IN: 18 plant structures; EXPRESSED DURING: 12 growth stages; CONTAINS InterPro DOMAIN/s: Methionine sulphoxide reductase B (InterPro:IPR002579), Mss4-like (InterPro:…
AT4G21903	1	0.118161	0	0.824388	0.0652486	1.9241	1.21747e-14	1.69155	1.62791	1.3752	2.5206	3.02882	2.75339	1.99014	1.94272	1.89367	8.52257	8.52091	5.06308	AT4G21903.1 protein_coding MATE efflux family protein MATE efflux family protein; FUNCTIONS IN: antiporter activity, drug transmembrane transporter activity; INVOLVED IN: drug transmembrane transport, transmembrane transport; LOCATED IN: membrane; CONTAINS InterPro DOMAIN/s: Multi antimicrobial extrusion protein MatE (InterPro:IPR002528); BEST Arabidopsis thaliana protein match is: MATE efflux fa…
AT4G21910	2	0.00160255	0	0.248597	0.0831807	0.320604	0.00434609	49.1717	51.671	49.1771	57.4937	64.0459	56.5405	49.3112	48.2006	50.0543	66.0769	63.5025	54.5547	AT4G21910.1 protein_coding MATE efflux family protein MATE efflux family protein; FUNCTIONS IN: antiporter activity, drug transmembrane transporter activity, transporter activity; INVOLVED IN: drug transmembrane transport, transmembrane transport; LOCATED IN: membrane; CONTAINS InterPro DOMAIN/s: Multi antimicrobial extrusion protein MatE (InterPro:IPR002528); BEST Arabidopsis thaliana protein ma…
AT4G22110	3	0.0519949	0	1.42857	3.77343e-10	0.71225	0.0114109	2.15819	1.6882	1.65024	4.68112	4.90119	5.25064	2.87465	1.89022	2.35429	4.1534	3.79398	3.67073	AT4G22110.1 protein_coding GroES-like zinc-binding dehydrogenase family protein GroES-like zinc-binding dehydrogenase family protein; FUNCTIONS IN: oxidoreductase activity, zinc ion binding; INVOLVED IN: oxidation reduction; LOCATED IN: cellular_component unknown; EXPRESSED IN: root, synergid; CONTAINS InterPro DOMAIN/s: GroES-like (InterPro:IPR011032), Alcohol dehydrogenase GroES-like (InterPro:…
AT4G22210	2	0.0192286	0	1.98062	0.0940356	2.94446	9.25131e-09	0	0.120586	0.220032	0.240057	0.550695	0.640322	0.221127	0.210024	0.614163	2.75096	3.66959	1.83537	AT4G22210.1 protein_coding low-molecular-weight cysteine-rich 85 Encodes a member of a family of small,secreted, cysteine rich protein with sequence similarity to the PCP (pollen coat protein) gene family. low-molecular-weight cysteine-rich 85 (LCR85); FUNCTIONS IN: molecular_function unknown; LOCATED IN: endomembrane system; CONTAINS InterPro DOMAIN/s: Defensin-like protein, Arabidopsis (InterPr…
AT4G22212	2	0.20295	0	0.829171	1.08536e-20	0.744985	5.15313e-17	67.6621	61.0767	64.2492	104.605	118.014	120.317	64.6795	63.3223	58.7037	107.827	110.336	94.6163	AT4G22212.1 protein_coding Arabidopsis defensin-like protein Encodes a defensin-like (DEFL) family protein. Arabidopsis defensin-like protein; INVOLVED IN: defense response; LOCATED IN: endomembrane system; EXPRESSED IN: 10 plant structures; EXPRESSED DURING: 4 anthesis, 4 leaf senescence stage, petal differentiation and expansion stage, E expanded cotyledon stage; CONTAINS InterPro DOMAIN/s: Def…
AT4G22235	8	0.0857073	0	-0.312063	0.621454	-0.69846	0.00370779	7.52449	10.6115	11.5517	8.64206	6.38807	8.96451	11.2775	9.76613	8.803	6.25708	6.65502	5.44281	AT4G22235.1 protein_coding Arabidopsis defensin-like protein Encodes a defensin-like (DEFL) family protein. Arabidopsis defensin-like protein; FUNCTIONS IN: molecular_function unknown; INVOLVED IN: biological_process unknown; LOCATED IN: endomembrane system; CONTAINS InterPro DOMAIN/s: Defensin-like protein, Arabidopsis (InterPro:IPR022618), Low-molecular-weight cysteine-rich family (InterPro:IPR…
AT4G22460	3	0.127269	0	1.05046	0.00146526	0.121096	1	1.57489	3.13523	1.65024	3.3608	4.95626	4.80242	3.15105	2.67781	3.22435	3.614	3.17202	3.03785	AT4G22460.1 protein_coding Bifunctional inhibitor/lipid-transfer protein/seed storage 2S albumin superfamily protein Bifunctional inhibitor/lipid-transfer protein/seed storage 2S albumin superfamily protein; FUNCTIONS IN: lipid binding; INVOLVED IN: lipid transport; LOCATED IN: endomembrane system; EXPRESSED IN: root; CONTAINS InterPro DOMAIN/s: Bifunctional inhibitor/plant lipid transfer protein…
AT4G22610	2	0.12696	0	0.691648	0.448802	1.29688	0.0019132	2.56649	1.26615	1.70524	1.92046	3.02882	4.03403	1.82429	1.41766	2.86609	4.80069	6.40623	3.8606	AT4G22610.1 protein_coding Bifunctional inhibitor/lipid-transfer protein/seed storage 2S albumin superfamily protein Bifunctional inhibitor/lipid-transfer protein/seed storage 2S albumin superfamily protein; FUNCTIONS IN: lipid binding; INVOLVED IN: lipid transport; LOCATED IN: endomembrane system; EXPRESSED IN: hypocotyl, root; CONTAINS InterPro DOMAIN/s: Bifunctional inhibitor/plant lipid trans…
AT4G22666	6	0.0331256	0	0.604412	7.29913e-09	-0.137735	0.700149	20.5903	20.2584	21.8381	29.227	31.3896	34.8335	31.6211	29.7709	29.8381	25.6217	29.7921	27.5938	AT4G22666.1 protein_coding Bifunctional inhibitor/lipid-transfer protein/seed storage 2S albumin superfamily protein Bifunctional inhibitor/lipid-transfer protein/seed storage 2S albumin superfamily protein; FUNCTIONS IN: molecular_function unknown; INVOLVED IN: biological_process unknown; LOCATED IN: endomembrane system; CONTAINS InterPro DOMAIN/s: Bifunctional inhibitor/plant lipid transfer pro…
AT4G22690	8	0.0535291	0	-0.280629	0.629132	-0.578822	0.00914365	22.6318	20.4393	24.4235	18.5444	22.0829	14.8555	26.7563	24.8879	26.7673	12.3523	19.5919	20.6953	AT4G22690.1 protein_coding cytochrome P450, family 706, subfamily A, polypeptide 1 member of CYP706A "cytochrome P450, family 706, subfamily A, polypeptide 1" (CYP706A1); FUNCTIONS IN: electron carrier activity, monooxygenase activity, iron ion binding, oxygen binding, heme binding; INVOLVED IN: oxidation reduction; LOCATED IN: mitochondrion, cell wall, plasma membrane; EXPRESSED IN: flower, guar…
AT4G23100	2	0.275162	0	0.2878	0.00370735	0.24266	0.0241057	262.307	238.7	237.139	291.91	310.041	299.095	271.046	258.802	270.283	306.759	315.522	324.48	AT4G23100.1 protein_coding glutamate-cysteine ligase Encodes the enzyme glutamate-cysteine ligase catalyzing the first, and rate-limiting, step of glutathione biosynthesis. Required for cell proliferation at the root tip. Involved in susceptibility to the bacterial pathogen Pseudomonas syringae. Mutants are phytoalexin defective. glutamate-cysteine ligase (GSH1); FUNCTIONS IN: glutamate-cysteine …
AT4G23180	4	0.00217645	0	-0.747009	0.00436687	-0.192822	0.938694	21.5235	17.7261	19.5828	10.9226	14.263	9.79693	11.8303	13.8091	15.5588	7.76741	14.3674	14.05	AT4G23180.1 protein_coding cysteine-rich RLK (RECEPTOR-like protein kinase) 10 Encodes a receptor-like protein kinase. Naming convention from Chen et al 2003 (PMID 14756307) cysteine-rich RLK (RECEPTOR-like protein kinase) 10 (CRK10); FUNCTIONS IN: protein serine/threonine kinase activity, protein kinase activity, kinase activity, ATP binding; INVOLVED IN: protein amino acid phosphorylation; LOCA…
AT4G23420	2	0.0631613	0	0.689249	8.50768e-05	0.732056	2.29504e-06	6.18291	7.29544	7.97615	9.90236	11.895	12.8705	9.84013	8.55849	9.8266	16.6676	16.0467	14.1133	AT4G23420.1 protein_coding NAD(P)-binding Rossmann-fold superfamily protein NAD(P)-binding Rossmann-fold superfamily protein; FUNCTIONS IN: oxidoreductase activity, binding, catalytic activity; INVOLVED IN: oxidation reduction, metabolic process; CONTAINS InterPro DOMAIN/s: NAD(P)-binding domain (InterPro:IPR016040), Glucose/ribitol dehydrogenase (InterPro:IPR002347), Short-chain dehydrogenase/re…
AT4G23560	6	0.224406	0	0.335321	0.188981	-0.511732	0.00342658	19.657	27.4333	24.0385	29.8271	25.0016	35.0256	25.9824	28.7208	25.6925	17.5845	18.4723	20.3789	AT4G23560.1 protein_coding glycosyl hydrolase 9B15 glycosyl hydrolase 9B15 (GH9B15); FUNCTIONS IN: hydrolase activity, hydrolyzing O-glycosyl compounds, catalytic activity; INVOLVED IN: carbohydrate metabolic process; LOCATED IN: endomembrane system; CONTAINS InterPro DOMAIN/s: Six-hairpin glycosidase (InterPro:IPR012341), Glycoside hydrolase, family 9, active site (InterPro:IPR018221), Six-hairp…
AT4G23690	6	0.0285622	0	0.382483	0.00381005	-0.0925474	0.979202	32.7811	38.7683	36.0302	44.6506	47.3598	48.2163	36.5964	33.6039	30.8105	27.3477	33.2751	34.2391	AT4G23690.1 protein_coding Disease resistance-responsive (dirigent-like protein) family protein Disease resistance-responsive (dirigent-like protein) family protein; FUNCTIONS IN: molecular_function unknown; INVOLVED IN: lignan biosynthetic process, defense response; LOCATED IN: endomembrane system; EXPRESSED IN: 21 plant structures; EXPRESSED DURING: 13 growth stages; CONTAINS InterPro DOMAIN/s:…
AT4G23700	8	0.0429471	0	-1.2491	0.0604796	-1.63916	3.51891e-05	0.9916	1.86908	0.880126	0.240057	0.495626	0.832419	2.48767	3.15036	3.07081	1.13275	0.87075	0.759462	AT4G23700.1 protein_coding cation/H+ exchanger 17 member of Putative Na+/H+ antiporter family cation/H+ exchanger 17 (CHX17); FUNCTIONS IN: monovalent cation:hydrogen antiporter activity, sodium:hydrogen antiporter activity; INVOLVED IN: N-terminal protein myristoylation, cation transport; LOCATED IN: integral to membrane; EXPRESSED IN: stem, sepal, root, leaf, stamen; EXPRESSED DURING: 4 anthesi…
AT4G23810	4	0.0095828	0	-2.71436	9.27658e-15	-0.900363	0.142662	6.18291	8.07925	9.84641	1.56037	1.48688	0.57629	2.1007	2.6253	2.50783	0.539403	1.61711	1.77208	AT4G23810.1 protein_coding WRKY family transcription factor member of WRKY Transcription Factor; Group III WRKY53; FUNCTIONS IN: protein binding, DNA binding, transcription activator activity, sequence-specific DNA binding transcription factor activity; INVOLVED IN: in 6 processes; LOCATED IN: nucleus, chloroplast; EXPRESSED IN: 20 plant structures; EXPRESSED DURING: 12 growth stages; CONTAINS In…
AT4G24275	8	0.0011049	0	-0.486536	0.0489009	-0.79923	2.94692e-05	13.8241	13.9879	11.7167	9.42225	8.8662	9.925	11.8303	12.4439	10.6455	5.50191	5.65987	8.98697	AT4G24275.1 protein_coding Identified as a screen for stress-responsive genes. unknown protein; Has 11 Blast hits to 11 proteins in 4 species: Archae - 0; Bacteria - 0; Metazoa - 0; Fungi - 0; Plants - 11; Viruses - 0; Other Eukaryotes - 0 (source: NCBI BLink).
AT4G24340	1	0.0968179	0	0.204266	0.679175	0.501077	0.00161704	15.4573	18.2085	17.2725	16.684	19.2743	22.7955	14.2074	15.0692	14.0746	18.8791	19.5297	23.037	AT4G24340.1 protein_coding Phosphorylase superfamily protein Phosphorylase superfamily protein; FUNCTIONS IN: catalytic activity; INVOLVED IN: nucleoside metabolic process; LOCATED IN: endomembrane system; CONTAINS InterPro DOMAIN/s: Nucleoside phosphorylase (InterPro:IPR000845), Nucleoside phosphorylase, family 1 (InterPro:IPR018017); BEST Arabidopsis thaliana protein match is: Phosphorylase sup…
AT4G24570	8	0.00236372	0	-1.08057	1.17891e-07	-1.80504	8.79492e-20	68.4204	54.0827	78.2762	32.5878	37.1169	25.1647	37.3704	23.6802	39.8694	10.4644	10.138	8.22751	AT4G24570.1 protein_coding dicarboxylate carrier 2 Encodes one of the mitochondrial dicarboxylate carriers (DIC): DIC1 (AT2G22500), DIC2 (AT4G24570), DIC3 (AT5G09470). dicarboxylate carrier 2 (DIC2); FUNCTIONS IN: binding, dicarboxylic acid transmembrane transporter activity; INVOLVED IN: transport, mitochondrial transport; LOCATED IN: mitochondrial inner membrane, membrane; EXPRESSED IN: 24 plan…
AT4G25090	2	0.236442	0	0.609581	1.18187e-05	0.531234	0.000158838	11.3159	10.7924	12.2118	17.1641	19.2193	15.944	11.9961	12.864	12.1809	17.6924	19.8407	16.012	AT4G25090.1 protein_coding Riboflavin synthase-like superfamily protein Riboflavin synthase-like superfamily protein; FUNCTIONS IN: in 7 functions; INVOLVED IN: oxidation reduction; LOCATED IN: cytosolic ribosome, vacuole; EXPRESSED IN: root; CONTAINS InterPro DOMAIN/s: Ferredoxin reductase-type FAD-binding domain (InterPro:IPR017927), Cytochrome b245, heavy chain (InterPro:IPR000778), EF-Hand 1,…
AT4G25160	1	0.0356431	0	0.261388	0.935059	0.796925	0.00830081	1.9832	3.49699	2.47536	2.82067	3.35924	3.32968	2.43239	2.10024	3.07081	4.69281	4.29155	4.24033	AT4G25160.1 protein_coding U-box domain-containing protein kinase family protein U-box domain-containing protein kinase family protein; FUNCTIONS IN: ubiquitin-protein ligase activity, protein serine/threonine kinase activity, protein kinase activity, kinase activity, ATP binding; INVOLVED IN: protein amino acid phosphorylation, protein ubiquitination, response to stress; LOCATED IN: ubiquitin li…
AT4G25250	3	0.032388	0	1.69825	3.89526e-15	0.795828	0.000598635	3.79141	1.74849	3.85055	9.60229	11.6747	9.34871	7.29718	6.40574	5.4251	11.8129	10.0758	11.2654	AT4G25250.1 protein_coding Plant invertase/pectin methylesterase inhibitor superfamily protein Plant invertase/pectin methylesterase inhibitor superfamily protein; FUNCTIONS IN: enzyme inhibitor activity, pectinesterase inhibitor activity, pectinesterase activity; INVOLVED IN: biological_process unknown; EXPRESSED IN: root; CONTAINS InterPro DOMAIN/s: Pectinesterase inhibitor (InterPro:IPR006501)…
AT4G25410	1	0.00204251	0	0.255075	1	1.26746	3.5574e-05	0.758282	0.904393	0.825118	1.2603	0.991252	0.704354	1.54789	0.945109	1.33069	3.18248	3.23421	2.78469	AT4G25410.1 protein_coding basic helix-loop-helix (bHLH) DNA-binding superfamily protein basic helix-loop-helix (bHLH) DNA-binding superfamily protein; FUNCTIONS IN: DNA binding, sequence-specific DNA binding transcription factor activity; INVOLVED IN: regulation of transcription; LOCATED IN: nucleus; EXPRESSED IN: root; CONTAINS InterPro DOMAIN/s: Helix-loop-helix DNA-binding domain (InterPro:IP…
AT4G25470	8	0.0485997	0	-1.28782	1.04029e-08	-2.61979	1.81986e-17	12.8325	11.5762	14.137	6.84163	4.40556	4.54629	5.08591	3.15036	3.94088	0.809105	0.435375	0.696174	AT4G25470.1 protein_coding C-repeat/DRE binding factor 2 Encodes a member of the DREB subfamily A-1 of ERF/AP2 transcription factor family (CBF2). The protein contains one AP2 domain. There are six members in this subfamily, including CBF1, CBF2, and CBF3. This gene is involved in response to low temperature, abscisic acid, and circadian rhythm. Overexpressing this gene leads to increased freeze …
AT4G25490	8	0.0615482	0	-1.2879	0.0285311	-2.71434	0.000410898	1.92487	1.32644	1.43021	0.780186	0.550695	0.57629	1.05035	0.420048	0.614163	0.107881	0.124393	0.0632885	AT4G25490.1 protein_coding C-repeat/DRE binding factor 1 Transcriptional activator that binds to the DRE/CRT regulatory element and induces COR (cold-regulated) gene expression increasing plant freezing tolerance. It encodes a member of the DREB subfamily A-1 of ERF/AP2 transcription factor family (CBF1). The protein contains one AP2 domain. There are six members in this subfamily, including CBF1…
AT4G26320	3	0.00841506	0	1.13348	5.24292e-19	0.340164	0.101507	18.0238	13.8674	17.1075	38.0491	37.227	32.2722	20.2331	18.9022	15.61	24.435	20.4626	24.3028	AT4G26320.1 protein_coding arabinogalactan protein 13 arabinogalactan protein 13 (AGP13); BEST Arabidopsis thaliana protein match is: arabinogalactan protein 14 (TAIR:AT5G56540.1); Has 51 Blast hits to 51 proteins in 10 species: Archae - 0; Bacteria - 0; Metazoa - 0; Fungi - 0; Plants - 51; Viruses - 0; Other Eukaryotes - 0 (source: NCBI BLink).
AT4G26400	4	0.00317806	0	-0.440434	0.00182998	-0.131794	0.900671	22.9234	21.1628	23.4334	16.864	17.2368	15.6239	14.7049	14.0191	16.5824	12.2445	13.8076	15.4424	AT4G26400.1 protein_coding RING/U-box superfamily protein RING/U-box superfamily protein; FUNCTIONS IN: zinc ion binding; INVOLVED IN: response to chitin; LOCATED IN: endomembrane system; EXPRESSED IN: 24 plant structures; EXPRESSED DURING: 15 growth stages; CONTAINS InterPro DOMAIN/s: Zinc finger, RING-type (InterPro:IPR001841), Zinc finger, C3HC4 RING-type (InterPro:IPR018957); BEST Arabidopsis…
AT4G26760	8	0.000998541	0	-0.248427	0.0329672	-0.384399	4.51133e-05	48.0634	54.8062	48.1869	42.3701	41.3572	43.4138	41.0743	41.5323	40.7906	31.0696	32.0933	31.3911	AT4G26760.1 protein_coding microtubule-associated protein 65-2 microtubule-associated protein 65-2 (MAP65-2); CONTAINS InterPro DOMAIN/s: Microtubule-associated protein, MAP65/ASE1-type (InterPro:IPR007145); BEST Arabidopsis thaliana protein match is: microtubule-associated proteins 65-1 (TAIR:AT5G55230.1); Has 30201 Blast hits to 17322 proteins in 780 species: Archae - 12; Bacteria - 1396; Metaz…
AT4G27140	1	0.217642	0	-1.13304	1	6.41681	0.00657639	0.116659	0.120586	0.0550079	0.0600143	0	0.0640322	0	0	0	0.0539403	0.0621964	1.70879	AT4G27140.1 protein_coding seed storage albumin 1 seed storage albumin 1 (SESA1); FUNCTIONS IN: lipid binding, nutrient reservoir activity; INVOLVED IN: lipid transport; LOCATED IN: endomembrane system; EXPRESSED IN: shoot apex, leaf apex, leaf; EXPRESSED DURING: LP.06 six leaves visible; CONTAINS InterPro DOMAIN/s: Bifunctional trypsin/alpha-amylase inhibitor (InterPro:IPR013771), Bifunctional i…
AT4G27150	1	0.512049	0	-3.57074	0.578006	7.44269	0.00546169	0.174988	0.0602929	0	0	0	0	0	0	0	0.0539403	0	3.67073	AT4G27150.1 protein_coding seed storage albumin 2 seed storage albumin 2 (SESA2); FUNCTIONS IN: lipid binding, nutrient reservoir activity; INVOLVED IN: lipid transport; LOCATED IN: endomembrane system; EXPRESSED DURING: seed development stages; CONTAINS InterPro DOMAIN/s: Bifunctional trypsin/alpha-amylase inhibitor (InterPro:IPR013771), Bifunctional inhibitor/plant lipid transfer protein/seed s…
AT4G27260	7	0.0404181	0	-0.522693	9.12074e-05	-0.540326	7.87609e-05	31.4979	33.2817	27.944	22.8054	19.6598	22.0911	20.8412	27.1456	24.8736	15.7506	17.8504	16.5816	AT4G27260.1 protein_coding Auxin-responsive GH3 family protein encodes an IAA-amido synthase that conjugates Asp and other amino acids to auxin in vitro. Lines carrying insertions in this gene are hypersensitive to auxin. WES1; CONTAINS InterPro DOMAIN/s: GH3 auxin-responsive promoter (InterPro:IPR004993); BEST Arabidopsis thaliana protein match is: Auxin-responsive GH3 family protein (TAIR:AT5G5…
AT4G27280	8	0.0138645	0	-0.754042	1.04029e-08	-1.35829	5.02447e-26	87.4357	82.6013	99.5643	58.694	50.6089	50.5855	48.095	38.9595	54.7628	16.0203	20.3382	19.0498	AT4G27280.1 protein_coding Calcium-binding EF-hand family protein Calcium-binding EF-hand family protein; FUNCTIONS IN: calcium ion binding; INVOLVED IN: response to karrikin; EXPRESSED IN: 23 plant structures; EXPRESSED DURING: 13 growth stages; CONTAINS InterPro DOMAIN/s: EF-Hand 1, calcium-binding site (InterPro:IPR018247), EF-HAND 2 (InterPro:IPR018249), EF-hand-like domain (InterPro:IPR01199…
AT4G27652	9	0.00912644	0	-0.303675	0.773607	-1.00141	9.20299e-05	13.2991	12.6012	13.587	13.1431	8.26043	10.6293	16.5845	9.97615	11.6691	6.47284	7.96114	4.62006	AT4G27652.1 protein_coding unknown protein; BEST Arabidopsis thaliana protein match is: unknown protein (TAIR:AT4G27657.1); Has 30201 Blast hits to 17322 proteins in 780 species: Archae - 12; Bacteria - 1396; Metazoa - 17338; Fungi - 3422; Plants - 5037; Viruses - 0; Other Eukaryotes - 2996 (source: NCBI BLink).
AT4G27654	8	0.0599358	0	-0.911311	0.146053	-1.91248	0.000162365	3.03313	2.23084	4.01558	2.34056	1.37674	1.21661	2.54296	1.20764	1.68895	0.539403	0.435375	0.44302	AT4G27654.1 protein_coding unknown protein; FUNCTIONS IN: molecular_function unknown; INVOLVED IN: biological_process unknown; LOCATED IN: endomembrane system; EXPRESSED IN: 17 plant structures; EXPRESSED DURING: 9 growth stages; Has 30201 Blast hits to 17322 proteins in 780 species: Archae - 12; Bacteria - 1396; Metazoa - 17338; Fungi - 3422; Plants - 5037; Viruses - 0; Other Eukaryotes - 2996 (…
AT4G27657	8	0.0468257	0	-0.479954	0.576019	-0.971403	0.00821385	10.441	9.04393	7.59109	7.9819	5.7823	5.63484	11.3327	4.77805	8.85418	5.44797	3.79398	3.41758	AT4G27657.1 protein_coding unknown protein; FUNCTIONS IN: molecular_function unknown; INVOLVED IN: biological_process unknown; LOCATED IN: endomembrane system; EXPRESSED IN: 15 plant structures; EXPRESSED DURING: 9 growth stages; BEST Arabidopsis thaliana protein match is: unknown protein (TAIR:AT5G54145.1); Has 30201 Blast hits to 17322 proteins in 780 species: Archae - 12; Bacteria - 1396; Meta…
AT4G27850	2	0.29639	0	2.03681	4.82767e-05	1.6879	0.000454096	0.349976	0.180879	0.330047	1.02024	1.43181	1.15258	0.221127	0.420048	0.460622	1.29457	1.18173	1.13919	AT4G27850.1 protein_coding Glycine-rich protein family Glycine-rich protein family; Has 206606 Blast hits to 72651 proteins in 2543 species: Archae - 612; Bacteria - 46078; Metazoa - 85704; Fungi - 21721; Plants - 20357; Viruses - 5309; Other Eukaryotes - 26825 (source: NCBI BLink).
AT4G27870	1	0.131952	0	0.130628	0.61971	0.296302	0.00210926	82.5361	86.5806	76.956	86.4206	91.2502	91.6301	74.4644	74.7161	82.349	93.2628	95.5959	95.5656	AT4G27870.1 protein_coding Vacuolar iron transporter (VIT) family protein Vacuolar iron transporter (VIT) family protein; FUNCTIONS IN: molecular_function unknown; INVOLVED IN: biological_process unknown; LOCATED IN: integral to membrane, membrane; EXPRESSED IN: leaf; CONTAINS InterPro DOMAIN/s: Protein of unknown function DUF125, transmembrane (InterPro:IPR008217); BEST Arabidopsis thaliana prot…
AT4G28040	8	0.0406032	0	-0.649856	0.0477318	-1.29123	1.06543e-08	4.958	3.97933	5.06073	2.70064	2.97375	3.26564	6.0257	6.66827	5.78336	1.78003	3.29641	2.53154	AT4G28040.1 protein_coding nodulin MtN21 /EamA-like transporter family protein nodulin MtN21 /EamA-like transporter family protein; LOCATED IN: endomembrane system, membrane; EXPRESSED IN: 6 plant structures; EXPRESSED DURING: 4 anthesis, petal differentiation and expansion stage; CONTAINS InterPro DOMAIN/s: Protein of unknown function DUF6, transmembrane (InterPro:IPR000620); BEST Arabidopsis th…
AT4G28240	8	0.0357271	0	-0.198057	0.531062	-0.387586	0.00665789	22.1652	20.379	19.3628	16.924	17.7875	19.2737	18.4641	21.0024	19.2949	15.0494	13.7454	16.1386	AT4G28240.1 protein_coding Wound-responsive family protein Wound-responsive family protein; CONTAINS InterPro DOMAIN/s: Protein of unknown function wound-induced (InterPro:IPR022251); Has 30201 Blast hits to 17322 proteins in 780 species: Archae - 12; Bacteria - 1396; Metazoa - 17338; Fungi - 3422; Plants - 5037; Viruses - 0; Other Eukaryotes - 2996 (source: NCBI BLink).
AT4G28780	2	0.00286355	0	0.313331	0.0732544	0.427061	0.00160285	82.0111	66.5031	83.722	100.704	105.789	82.0253	66.2827	69.6755	76.9751	98.8726	91.5531	95.8821	AT4G28780.1 protein_coding GDSL-like Lipase/Acylhydrolase superfamily protein GDSL-like Lipase/Acylhydrolase superfamily protein; FUNCTIONS IN: hydrolase activity, acting on ester bonds, carboxylesterase activity; INVOLVED IN: lipid metabolic process; LOCATED IN: endomembrane system; EXPRESSED IN: 17 plant structures; EXPRESSED DURING: 13 growth stages; CONTAINS InterPro DOMAIN/s: Lipase, GDSL (I…
AT4G29680	8	0.0530535	0	-0.152925	0.49355	-0.315007	0.00147069	52.3215	56.615	54.0728	44.5306	52.4813	49.4969	56.9954	55.9714	54.814	44.8244	44.8436	45.188	AT4G29680.1 protein_coding Alkaline-phosphatase-like family protein Alkaline-phosphatase-like family protein; FUNCTIONS IN: hydrolase activity, catalytic activity; INVOLVED IN: metabolic process, nucleotide metabolic process; LOCATED IN: vacuole; EXPRESSED IN: 23 plant structures; EXPRESSED DURING: 13 growth stages; CONTAINS InterPro DOMAIN/s: Alkaline phosphatase-like, alpha/beta/alpha (InterPro…
AT4G29740	1	0.0609449	0	0.476071	0.62031	1.29999	8.57909e-05	1.86654	2.59259	2.31033	3.3608	3.46938	2.56129	0.718661	2.15275	1.84249	4.04552	3.79398	3.8606	AT4G29740.1 protein_coding cytokinin oxidase 4 It encodes a protein whose sequence is similar to cytokinin oxidase/dehydrogenase, which catalyzes the degradation of cytokinins. cytokinin oxidase 4 (CKX4); FUNCTIONS IN: primary amine oxidase activity, cytokinin dehydrogenase activity; INVOLVED IN: cytokinin catabolic process; LOCATED IN: endomembrane system; EXPRESSED IN: 15 plant structures; EXPR…
AT4G29780	8	0.000296511	0	-1.06341	3.11534e-08	-1.67371	4.31476e-18	85.2776	67.528	93.5134	40.6297	44.7715	32.4003	30.9024	20.1098	31.8341	7.38982	10.8222	7.78449	AT4G29780.1 protein_coding unknown protein; BEST Arabidopsis thaliana protein match is: unknown protein (TAIR:AT5G12010.1); Has 945 Blast hits to 944 proteins in 87 species: Archae - 0; Bacteria - 0; Metazoa - 519; Fungi - 43; Plants - 365; Viruses - 0; Other Eukaryotes - 18 (source: NCBI BLink).
AT4G30170	6	0.0187609	0	0.400989	0.00388676	-0.111407	0.909522	103.71	124.565	121.622	154.477	151.386	156.175	105.312	103.857	98.9825	80.8565	111.829	92.7177	AT4G30170.1 protein_coding Peroxidase family protein Peroxidase family protein; FUNCTIONS IN: peroxidase activity, heme binding; INVOLVED IN: oxidation reduction, response to oxidative stress; LOCATED IN: endomembrane system; EXPRESSED IN: hypocotyl, root; CONTAINS InterPro DOMAIN/s: Haem peroxidase (InterPro:IPR010255), Plant peroxidase (InterPro:IPR000823), Peroxidases heam-ligand binding site …
AT4G30190	9	0.00257966	0	-0.0631558	1	-0.302237	0.00388491	842.801	970.836	911.811	830.478	866.629	911.627	759.238	799.562	794.317	627.272	656.981	624.151	AT4G30190.1 protein_coding H(+)-ATPase 2 belongs to the P-type ATPase superfamily of cation-transporting ATPases, pumps protons out of the cell, generating a proton gradient that drives the active transport of nutrients by proton symport. has two autoinhibitory regions within the C-terminal dom H(+)-ATPase 2 (HA2); FUNCTIONS IN: ATPase activity, hydrogen-exporting ATPase activity, phosphorylative…
AT4G30370	9	0.0736902	0	-0.437701	0.337892	-1.05329	0.000509249	6.00793	8.07925	9.51637	6.48155	5.39681	5.5708	3.48274	3.41289	4.1456	1.40245	2.23907	1.70879	AT4G30370.1 protein_coding RING/U-box superfamily protein RING/U-box superfamily protein; FUNCTIONS IN: zinc ion binding; INVOLVED IN: response to chitin; CONTAINS InterPro DOMAIN/s: Zinc finger, RING-type (InterPro:IPR001841), Zinc finger, C3HC4 RING-type (InterPro:IPR018957); BEST Arabidopsis thaliana protein match is: RING/U-box superfamily protein (TAIR:AT2G18670.1); Has 7837 Blast hits to 78…
AT4G30440	8	0.0213088	0	-0.232101	0.234119	-0.431716	0.000236335	184.496	214.944	218.216	177.402	175.011	173.463	139.586	129.742	143.356	88.57	112.886	104.679	AT4G30440.1 protein_coding UDP-D-glucuronate 4-epimerase 1 UDP-D-glucuronate 4-epimerase UDP-D-glucuronate 4-epimerase 1 (GAE1); FUNCTIONS IN: UDP-glucuronate 4-epimerase activity, catalytic activity; INVOLVED IN: cellular metabolic process, carbohydrate metabolic process, nucleotide-sugar metabolic process, metabolic process; LOCATED IN: cellular_component unknown; EXPRESSED IN: 24 plant structu…
AT4G30460	9	0.146123	0	0.0295898	1	-0.638829	0.000110976	12.0742	12.4203	16.1723	14.5235	14.1529	12.8705	17.082	16.8019	13.5116	10.1408	9.95143	10.316	AT4G30460.1 protein_coding glycine-rich protein glycine-rich protein; FUNCTIONS IN: molecular_function unknown; INVOLVED IN: biological_process unknown; LOCATED IN: endomembrane system; EXPRESSED IN: 20 plant structures; EXPRESSED DURING: 12 growth stages; Has 195201 Blast hits to 50354 proteins in 2481 species: Archae - 397; Bacteria - 59837; Metazoa - 58170; Fungi - 13503; Plants - 16798; Virus…
AT4G30670	6	0.0869298	0	0.420321	0.00664836	-0.0482234	1	32.4311	37.8036	35.095	44.3506	44.5513	52.1222	55.5581	46.3628	41.7119	50.9197	45.7766	42.0236	AT4G30670.1 protein_coding Putative membrane lipoprotein Putative membrane lipoprotein; FUNCTIONS IN: molecular_function unknown; INVOLVED IN: biological_process unknown; LOCATED IN: endomembrane system; EXPRESSED IN: 11 plant structures; EXPRESSED DURING: 4 anthesis, petal differentiation and expansion stage; Has 30201 Blast hits to 17322 proteins in 780 species: Archae - 12; Bacteria - 1396; Me…
AT4G30960	9	0.00121562	0	-0.0849252	0.98546	-0.324769	0.00539969	292.172	344.936	287.471	291.129	274.467	306.138	285.585	298.077	299.097	248.719	233.796	222.206	AT4G30960.1 protein_coding SOS3-interacting protein 3 Encodes CBL-interacting protein kinase 6 (CIPK6). Required for development and salt tolerance. SOS3-interacting protein 3 (SIP3); FUNCTIONS IN: protein serine/threonine kinase activity, protein kinase activity, kinase activity, ATP binding; INVOLVED IN: in 6 processes; LOCATED IN: cellular_component unknown; EXPRESSED IN: 22 plant structures; …
AT4G31800	7	0.0838668	0	-0.647434	1.07767e-05	-0.439524	0.0263917	33.1311	33.4023	39.6607	24.7859	21.5873	21.4508	20.0672	15.6468	17.1966	12.676	15.5491	10.759	AT4G31800.1 protein_coding WRKY DNA-binding protein 18 Pathogen-induced transcription factor. Binds W-box sequences in vitro. Forms protein complexes with itself and with WRKY40 and WRKY60. Constitutive expression of WRKY18 enhanced resistance to P. syringae, but its coexpression with WRKY40 or WRKY60 made plants more susceptible to both P. syringae and B. cinerea. WRKY18, WRKY40, and WRKY60 have…
AT4G31805	2	0.0126355	0	0.621571	0.000527169	0.743876	1.78178e-06	7.23284	8.5013	8.30619	13.8633	12.9413	10.1171	8.45809	10.5537	8.75182	15.4809	15.9223	15.126	AT4G31805.1 protein_coding WRKY family transcription factor WRKY family transcription factor; BEST Arabidopsis thaliana protein match is: myosin heavy chain-related (TAIR:AT5G10890.1); Has 30201 Blast hits to 17322 proteins in 780 species: Archae - 12; Bacteria - 1396; Metazoa - 17338; Fungi - 3422; Plants - 5037; Viruses - 0; Other Eukaryotes - 2996 (source: NCBI BLink).
AT4G31940	8	0.0200803	0	-3.39153	0.0401702	-6.27747	4.5963e-07	1.28325	0.120586	0.0550079	0.120029	0	0	1.2162	1.99523	3.07081	0	0.0621964	0	AT4G31940.1 protein_coding cytochrome P450, family 82, subfamily C, polypeptide 4 member of CYP82C "cytochrome P450, family 82, subfamily C, polypeptide 4" (CYP82C4); FUNCTIONS IN: electron carrier activity, monooxygenase activity, iron ion binding, oxygen binding, heme binding; INVOLVED IN: oxidation reduction; LOCATED IN: endomembrane system; EXPRESSED IN: root; CONTAINS InterPro DOMAIN/s: Cyto…
AT4G32020	7	0.0230549	0	-0.335766	0.00139974	-0.333256	0.00142197	319.82	283.196	338.794	250.2	253.981	242.106	250.481	241.37	265.677	200.065	195.11	206.131	AT4G32020.1 protein_coding unknown protein; FUNCTIONS IN: molecular_function unknown; INVOLVED IN: biological_process unknown; LOCATED IN: chloroplast; EXPRESSED IN: 24 plant structures; EXPRESSED DURING: 15 growth stages; BEST Arabidopsis thaliana protein match is: unknown protein (TAIR:AT2G25250.1); Has 65 Blast hits to 65 proteins in 19 species: Archae - 0; Bacteria - 0; Metazoa - 3; Fungi - 8…
AT4G32460	8	0.0149038	0	-0.419215	0.0613988	-0.594172	0.00062117	125.641	175.332	135.759	110.306	87.1751	129.217	120.403	106.377	98.8802	65.8072	74.6979	75.25	AT4G32460.1 protein_coding Protein of unknown function, DUF642 FUNCTIONS IN: molecular_function unknown; INVOLVED IN: biological_process unknown; LOCATED IN: plant-type cell wall; EXPRESSED IN: 24 plant structures; EXPRESSED DURING: 15 growth stages; CONTAINS InterPro DOMAIN/s: Protein of unknown function DUF642 (InterPro:IPR006946), Galactose-binding domain-like (InterPro:IPR008979); BEST Arabid…
AT4G33030	3	0.0217634	0	0.634115	1.7018e-05	0.284272	0.272946	165.48	168.398	144.616	220.012	258.551	264.005	196.968	201.991	228.008	198.123	283.74	281.887	AT4G33030.1 protein_coding sulfoquinovosyldiacylglycerol 1 involved in sulfolipid biosynthesis sulfoquinovosyldiacylglycerol 1 (SQD1); FUNCTIONS IN: UDPsulfoquinovose synthase activity, sulfotransferase activity, zinc ion binding; INVOLVED IN: cellular response to phosphate starvation, sulfolipid biosynthetic process, glycolipid biosynthetic process; LOCATED IN: chloroplast; EXPRESSED IN: 24 plan…
AT4G33070	4	0.00201512	0	-0.981133	0.00516808	-0.255769	0.955604	29.9813	72.3515	69.42	30.2472	29.8477	26.8935	11.9408	13.2315	12.2833	13.1075	11.9417	6.26556	AT4G33070.1 protein_coding Thiamine pyrophosphate dependent pyruvate decarboxylase family protein Thiamine pyrophosphate dependent pyruvate decarboxylase family protein; FUNCTIONS IN: in 6 functions; LOCATED IN: membrane; EXPRESSED IN: 11 plant structures; EXPRESSED DURING: 4 anthesis, C globular stage, F mature embryo stage, petal differentiation and expansion stage, E expanded cotyledon stage; …
AT4G33120	2	0.0123711	0	0.609203	0.000362928	0.881427	1.09582e-09	16.7989	17.1232	14.082	20.7049	24.2857	28.2382	15.313	22.0525	21.3422	36.194	36.1983	35.8846	AT4G33120.1 protein_coding S-adenosyl-L-methionine-dependent methyltransferases superfamily protein S-adenosyl-L-methionine-dependent methyltransferases superfamily protein; FUNCTIONS IN: (S)-coclaurine-N-methyltransferase activity; INVOLVED IN: lipid biosynthetic process; CONTAINS InterPro DOMAIN/s: Cyclopropane-fatty-acyl-phospholipid/mycolic acid synthase (InterPro:IPR003333); BEST Arabidopsis…
AT4G33330	3	0.00966752	0	0.916275	0.00966836	0.382196	0.640999	1.22492	1.92937	2.91542	3.24077	4.13022	4.16209	2.92993	3.57041	2.71255	4.04552	4.29155	3.67073	AT4G33330.1 protein_coding plant glycogenin-like starch initiation protein 3 plant glycogenin-like starch initiation protein 3 (PGSIP3); FUNCTIONS IN: transferase activity, transferring glycosyl groups; INVOLVED IN: biosynthetic process; LOCATED IN: endomembrane system; EXPRESSED IN: inflorescence meristem, sperm cell, root, flower; EXPRESSED DURING: petal differentiation and expansion stage; CON…
AT4G33420	8	0.000177472	0	-0.507361	0.0285311	-0.804544	1.27036e-05	15.8073	13.0233	18.7027	12.603	10.0777	10.8214	14.3179	15.9618	13.358	7.76741	9.95143	7.27818	AT4G33420.1 protein_coding Peroxidase superfamily protein Peroxidase superfamily protein; FUNCTIONS IN: peroxidase activity, heme binding; INVOLVED IN: response to oxidative stress, oxidation reduction; EXPRESSED IN: 20 plant structures; EXPRESSED DURING: 10 growth stages; CONTAINS InterPro DOMAIN/s: Haem peroxidase (InterPro:IPR010255), Plant peroxidase (InterPro:IPR000823), Peroxidases heam-lig…
AT4G33740	9	0.0141853	0	-0.105763	0.935059	-0.331878	0.00788031	32.8978	28.3979	30.6944	26.0462	29.6825	29.775	41.019	38.5394	42.9914	29.4514	34.4568	33.6062	AT4G33740.1 protein_coding unknown protein; BEST Arabidopsis thaliana protein match is: unknown protein (TAIR:AT4G37820.1); Has 138210 Blast hits to 73191 proteins in 2959 species: Archae - 732; Bacteria - 18006; Metazoa - 48521; Fungi - 16820; Plants - 7078; Viruses - 1046; Other Eukaryotes - 46007 (source: NCBI BLink).
AT4G33790	3	0.00533438	0	0.748865	2.54333e-06	0.300069	0.302594	6.88287	8.80276	7.86613	13.5632	11.6197	14.4713	9.89541	10.2387	8.39356	11.8129	11.1332	12.1514	AT4G33790.1 protein_coding Jojoba acyl CoA reductase-related male sterility protein Encodes an alcohol-forming fatty acyl-CoA reductase, involved in cuticular wax biosynthesis. Lines carrying recessive mutations are deficient in primary alcohol and have glossy stem surfaces. ECERIFERUM 4 (CER4); FUNCTIONS IN: oxidoreductase activity, acting on the CH-CH group of donors, fatty-acyl-CoA reductase (…
AT4G33920	7	0.167706	0	-0.488826	3.61129e-05	-0.294435	0.0802156	41.6472	34.2464	41.641	27.2465	29.3521	27.1497	29.2993	25.623	28.2515	23.9495	23.3858	20.3789	AT4G33920.1 protein_coding Protein phosphatase 2C family protein Protein phosphatase 2C family protein; FUNCTIONS IN: protein serine/threonine phosphatase activity, catalytic activity; INVOLVED IN: protein amino acid dephosphorylation; LOCATED IN: mitochondrion, protein serine/threonine phosphatase complex; EXPRESSED IN: 23 plant structures; EXPRESSED DURING: 13 growth stages; CONTAINS InterPro D…
AT4G34150	4	0.0339367	0	-0.69587	1.5393e-10	-0.271078	0.127022	97.4101	90.8011	101.05	61.5747	61.6228	55.3238	49.6982	52.401	63.8217	41.1025	50.3169	46.2639	AT4G34150.1 protein_coding Calcium-dependent lipid-binding (CaLB domain) family protein Calcium-dependent lipid-binding (CaLB domain) family protein; CONTAINS InterPro DOMAIN/s: C2 membrane targeting protein (InterPro:IPR018029), C2 calcium/lipid-binding domain, CaLB (InterPro:IPR008973), C2 calcium-dependent membrane targeting (InterPro:IPR000008); BEST Arabidopsis thaliana protein match is: soy…
AT4G34250	9	0.00813988	0	-0.0725158	1	-0.401338	0.000841293	45.3219	45.8226	47.8569	39.8495	45.3222	47.0637	27.7514	32.6063	29.3774	21.4143	22.1419	24.4927	AT4G34250.1 protein_coding 3-ketoacyl-CoA synthase 16 Encodes KCS16, a member of the 3-ketoacyl-CoA synthase family involved in the biosynthesis of VLCFA (very long chain fatty acids). 3-ketoacyl-CoA synthase 16 (KCS16); FUNCTIONS IN: transferase activity, transferring acyl groups other than amino-acyl groups, catalytic activity, acyltransferase activity; INVOLVED IN: fatty acid elongation, respo…
AT4G34410	9	0.0681421	0	-1.26397	0.0497691	-3.09021	3.4485e-06	8.39943	3.61757	7.15103	2.34056	2.75348	2.88145	2.54296	0.472554	1.68895	0.269702	0.186589	0.0632885	AT4G34410.1 protein_coding redox responsive transcription factor 1 encodes a member of the ERF (ethylene response factor) subfamily B-3 of ERF/AP2 transcription factor family. The protein contains one AP2 domain. There are 18 members in this subfamily including ATERF-1, ATERF-2, AND ATERF-5. redox responsive transcription factor 1 (RRTF1); CONTAINS InterPro DOMAIN/s: DNA-binding, integrase-type (…
AT4G34870	9	0.00332621	0	-0.103582	0.935059	-0.372818	0.00054423	411.805	440.379	435.883	399.455	377.502	421.972	467.13	411.542	376.993	330.978	322.364	316.253	AT4G34870.1 protein_coding rotamase cyclophilin 5 belongs to cyclophilin family rotamase cyclophilin 5 (ROC5); FUNCTIONS IN: peptidyl-prolyl cis-trans isomerase activity; INVOLVED IN: protein folding, signal transduction; LOCATED IN: cytosol, apoplast, chloroplast, plasma membrane; EXPRESSED IN: 27 plant structures; EXPRESSED DURING: 15 growth stages; CONTAINS InterPro DOMAIN/s: Cyclophilin-like …
AT4G35200	9	0.0342441	0	-0.14274	1	-1.27699	0.00788031	1.92487	1.92937	1.04515	1.20029	1.37674	1.85693	2.81936	3.15036	2.09839	0.593344	0.995143	1.77208	AT4G35200.1 protein_coding Arabidopsis protein of unknown function (DUF241) Arabidopsis protein of unknown function (DUF241); CONTAINS InterPro DOMAIN/s: Protein of unknown function DUF241, plant (InterPro:IPR004320); BEST Arabidopsis thaliana protein match is: Arabidopsis protein of unknown function (DUF241) (TAIR:AT4G35210.1); Has 517 Blast hits to 501 proteins in 17 species: Archae - 0; Bacter…
AT4G35985	4	0.0441805	0	-0.575328	0.00959141	-0.0746748	1	6.3579	6.02929	5.61081	3.7809	4.46063	3.7779	5.36232	6.14321	5.47628	5.28615	5.1623	5.69597	AT4G35985.1 protein_coding Senescence/dehydration-associated protein-related Senescence/dehydration-associated protein-related; LOCATED IN: chloroplast; EXPRESSED IN: 19 plant structures; EXPRESSED DURING: 10 growth stages; CONTAINS InterPro DOMAIN/s: Senescence/spartin-associated (InterPro:IPR009686); BEST Arabidopsis thaliana protein match is: Senescence/dehydration-associated protein-related (…
AT4G36220	1	0.00265424	0	0.0844769	1	0.37899	0.00308479	117.65	105.573	118.102	115.528	131.451	114.874	79.9925	96.4536	102.309	112.627	124.144	125.944	AT4G36220.1 protein_coding ferulic acid 5-hydroxylase 1 encodes ferulate 5-hydroxylase (F5H). Involved in lignin biosynthesis. ferulic acid 5-hydroxylase 1 (FAH1); FUNCTIONS IN: ferulate 5-hydroxylase activity, monooxygenase activity; INVOLVED IN: lignin biosynthetic process, response to UV-B, phenylpropanoid biosynthetic process; LOCATED IN: endoplasmic reticulum; EXPRESSED IN: 20 plant structur…
AT4G36500	8	0.00253268	0	-0.720845	8.50768e-05	-1.20635	2.90394e-12	15.4573	17.0629	20.0779	10.6825	10.7386	10.5013	15.1472	11.6038	15.4564	5.17827	7.58796	5.56939	AT4G36500.1 protein_coding unknown protein; FUNCTIONS IN: molecular_function unknown; INVOLVED IN: biological_process unknown; LOCATED IN: mitochondrion; EXPRESSED IN: 22 plant structures; EXPRESSED DURING: 13 growth stages; BEST Arabidopsis thaliana protein match is: unknown protein (TAIR:AT2G18210.1); Has 50 Blast hits to 50 proteins in 7 species: Archae - 0; Bacteria - 0; Metazoa - 0; Fungi - …
AT4G36648	7	0.0113216	0	-0.333044	0.00630299	-0.266895	0.0534714	44.1553	51.9122	51.9275	37.4489	38.5487	41.5569	48.7584	46.9404	48.6724	43.2601	39.9923	36.5808	AT4G36648.1 other_rna other RNA Unknown gene
AT4G37010	3	0.0597342	0	0.624411	0.00408432	0.122598	1	5.19132	3.85874	4.51065	7.44177	6.77355	6.72338	6.52323	5.2506	5.52746	6.1492	6.59282	6.0757	AT4G37010.1 protein_coding centrin 2 Encodes a member of the Centrin family. Mutants are hypersensitive to UV and prone to UV induced DNA damage. Based on sequence similarity and mutant phenotype CEN2 is thought to be involved in nucelotide excision repair/DNA repair. centrin 2 (CEN2); FUNCTIONS IN: calcium ion binding; INVOLVED IN: DNA repair; LOCATED IN: cytoplasm; EXPRESSED IN: 8 plant structu…
AT4G37070	2	0.0915302	0	0.286927	0.209272	0.505876	4.46145e-05	16.2156	15.0129	13.972	15.1836	21.0916	18.7614	22.6655	22.5776	22.161	30.9617	33.7726	31.0114	AT4G37070.1 protein_coding Acyl transferase/acyl hydrolase/lysophospholipase superfamily protein Patatin-related phospholipase A. Expressed strongly and exclusively in roots. AtplaIVA-null mutants have reduced lateral root development. Phosphorylation by calcium-dependent protein kinases in vitro enhances its activity. PLP1; CONTAINS InterPro DOMAIN/s: Acyl transferase/acyl hydrolase/lysophosphol…
AT4G37260	8	0.110693	0	-0.591595	2.50927e-10	-0.696504	5.02812e-13	79.2113	71.025	74.6457	49.8119	50.664	48.7285	43.8936	40.3246	50.4637	27.078	28.2994	27.7837	AT4G37260.1 protein_coding myb domain protein 73 Member of the R2R3 factor gene family. myb domain protein 73 (MYB73); CONTAINS InterPro DOMAIN/s: SANT, DNA-binding (InterPro:IPR001005), Homeodomain-like (InterPro:IPR009057), Myb, DNA-binding (InterPro:IPR014778), HTH transcriptional regulator, Myb-type, DNA-binding (InterPro:IPR017930), Homeodomain-related (InterPro:IPR012287), Myb transcription…
AT4G37390	4	0.205129	0	-0.651849	0.00206512	-0.36506	0.216356	7.9328	7.47632	8.03115	4.32103	5.39681	5.18661	7.79471	8.24345	10.1337	6.04132	7.40137	6.96174	AT4G37390.1 protein_coding Auxin-responsive GH3 family protein Encodes an IAA-amido synthase that conjugates Asp and other amino acids to auxin in vitro. Lines carrying insertions in this gene are hypersensitive to auxin. May function as a negative component in auxin signaling by regulating auxin activity. BRU6; CONTAINS InterPro DOMAIN/s: GH3 auxin-responsive promoter (InterPro:IPR004993); BEST …
AT4G37400	6	0.20898	0	0.415898	0.000284205	0.0112755	1	23.915	28.5185	24.3685	30.8474	35.7952	35.73	20.7859	21.0549	20.6768	21.0907	20.7114	21.2016	AT4G37400.1 protein_coding cytochrome P450, family 81, subfamily F, polypeptide 3 member of CYP81F "cytochrome P450, family 81, subfamily F, polypeptide 3" (CYP81F3); FUNCTIONS IN: electron carrier activity, monooxygenase activity, iron ion binding, oxygen binding, heme binding; INVOLVED IN: oxidation reduction; EXPRESSED IN: stem, leaf whorl, root, leaf, stamen; EXPRESSED DURING: LP.06 six leave…
AT4G37610	7	0.0156677	0	-0.578413	0.000536854	-0.561544	0.00108175	47.5968	32.9199	41.916	23.5256	29.4071	29.0706	28.9676	28.7733	36.7986	20.9828	21.0846	22.0244	AT4G37610.1 protein_coding BTB and TAZ domain protein 5 BTB and TAZ domain protein. Located in cytoplasm and expressed in fruit, flower and leaves. BTB and TAZ domain protein 5 (BT5); CONTAINS InterPro DOMAIN/s: BTB/POZ (InterPro:IPR013069), Zinc finger, TAZ-type (InterPro:IPR000197), BTB/POZ fold (InterPro:IPR011333), Kelch related (InterPro:IPR013089), BTB/POZ-like (InterPro:IPR000210); BEST Ar…
AT4G37650	8	0.0121787	0	-0.193023	0.353683	-0.344845	0.00224389	26.2482	28.5185	25.9637	23.5856	23.0741	23.9481	27.088	26.6731	29.4286	22.5471	20.4626	22.4674	AT4G37650.1 protein_coding GRAS family transcription factor Involved in radial organization of the root and shoot axial organs. Essential for normal shoot gravitropism. The protein moves in a highly specific manner from the cells of the stele in which it is synthesized outward. Movement requires sequences within the GRAS and VHIID domains. SHORT ROOT (SHR); CONTAINS InterPro DOMAIN/s: Transcripti…
AT4G38410	3	0.0880282	0	1.41745	1.81576e-09	0.225764	0.969141	2.85814	3.3764	3.4655	7.92189	7.65467	10.4373	1.93486	3.25538	2.40547	2.5352	2.67445	3.73402	AT4G38410.1 protein_coding Dehydrin family protein Dehydrin family protein; FUNCTIONS IN: molecular_function unknown; INVOLVED IN: response to water, response to stress; LOCATED IN: cellular_component unknown; EXPRESSED IN: stem, hypocotyl, root; CONTAINS InterPro DOMAIN/s: Dehydrin (InterPro:IPR000167); Has 3050 Blast hits to 2020 proteins in 252 species: Archae - 4; Bacteria - 32; Metazoa - 564…
AT4G38550	7	0.0019549	0	-0.383671	0.000799188	-0.324736	0.00765158	65.9705	66.2619	69.805	51.4323	55.1797	48.1522	62.7447	72.0908	74.9278	50.3803	58.4024	58.9216	AT4G38550.1 protein_coding Arabidopsis phospholipase-like protein (PEARLI 4) family Arabidopsis phospholipase-like protein (PEARLI 4) family; LOCATED IN: chloroplast; EXPRESSED IN: 21 plant structures; EXPRESSED DURING: 13 growth stages; CONTAINS InterPro DOMAIN/s: Phospholipase-like, arabidopsis (InterPro:IPR007942); BEST Arabidopsis thaliana protein match is: Arabidopsis phospholipase-like prot…
AT4G39770	6	0.109996	0	0.668202	0.00520123	-0.0539313	1	3.73308	3.3764	3.13545	4.86116	5.01133	6.46725	8.56865	8.03343	9.51952	8.30681	8.5831	8.29079	AT4G39770.1 protein_coding Haloacid dehalogenase-like hydrolase (HAD) superfamily protein Haloacid dehalogenase-like hydrolase (HAD) superfamily protein; FUNCTIONS IN: catalytic activity, trehalose-phosphatase activity; INVOLVED IN: trehalose biosynthetic process, metabolic process; LOCATED IN: cellular_component unknown; EXPRESSED IN: 10 plant structures; EXPRESSED DURING: 8 growth stages; CONTA…
AT4G39940	2	0.00956225	0	0.279267	0.00471457	0.338672	4.99394e-05	49.93	46.6064	50.6623	58.1539	62.5039	57.9492	61.2521	60.907	61.5698	75.2468	76.5638	80.6296	AT4G39940.1 protein_coding APS-kinase 2 adenosine-5'-phosphosulfate-kinase (akn2) mRNA, complete APS-kinase 2 (AKN2); CONTAINS InterPro DOMAIN/s: Adenylylsulphate kinase, C-terminal (InterPro:IPR002891); BEST Arabidopsis thaliana protein match is: APS kinase (TAIR:AT2G14750.1); Has 4962 Blast hits to 4962 proteins in 1492 species: Archae - 54; Bacteria - 3008; Metazoa - 246; Fungi - 282; Plants -…
AT5G01050	1	0.0726682	0	0.280888	0.443842	0.737386	1.37821e-06	8.3411	6.93368	8.63624	11.0426	9.69224	8.32419	7.18661	7.19333	6.96051	11.8129	12.1283	11.6451	AT5G01050.1 protein_coding Laccase/Diphenol oxidase family protein putative laccase, a member of laccase family of genes (17 members in Arabidopsis). Laccase/Diphenol oxidase family protein; FUNCTIONS IN: laccase activity; INVOLVED IN: oxidation reduction, lignin catabolic process; LOCATED IN: endomembrane system, apoplast; EXPRESSED IN: root, flower; CONTAINS InterPro DOMAIN/s: Multicopper oxida…
AT5G01220	3	0.00328815	0	0.569056	3.23216e-05	0.222026	0.444864	49.93	50.9475	46.5917	67.036	73.683	78.0553	66.9461	70.8832	81.3254	68.5042	90.9933	96.3884	AT5G01220.1 protein_coding sulfoquinovosyldiacylglycerol 2 involved in sulfolipid biosynthesis sulfoquinovosyldiacylglycerol 2 (SQD2); FUNCTIONS IN: UDP-glycosyltransferase activity, UDP-sulfoquinovose:DAG sulfoquinovosyltransferase activity, transferase activity, transferring glycosyl groups; INVOLVED IN: cellular response to phosphate starvation, sulfolipid biosynthetic process, glycolipid bios…
AT5G01330	6	0.0307044	0	0.572597	0.00872906	-0.13467	1	5.54129	7.53661	6.43592	9.42225	9.36182	10.2452	8.51337	6.72077	7.93293	8.19893	6.53062	6.26556	AT5G01330.1 protein_coding pyruvate decarboxylase-3 pyruvate decarboxylase pyruvate decarboxylase-3 (PDC3); FUNCTIONS IN: in 6 functions; CONTAINS InterPro DOMAIN/s: TPP-binding enzyme, conserved site (InterPro:IPR000399), Thiamine pyrophosphate enzyme, central domain (InterPro:IPR012000), Pyruvate decarboxylase/indolepyruvate decarboxylase (InterPro:IPR012110), Thiamine pyrophosphate enzyme, N-t…
AT5G01540	4	0.33398	0	-1.82527	0.000554608	0.346107	1	1.57489	2.35142	2.03529	0.540129	0.550695	0.57629	0.939788	0.787591	0.307081	0.593344	1.43052	0.569597	AT5G01540.1 protein_coding lectin receptor kinase a4.1 Encodes LecRKA4.1, a member of the lectin receptor kinase subfamily A4 (LecRKA4.1 At5g01540; LecRKA4.2 At5g01550; LecRKA4.3 At5g01560). Together with other members of the subfamily, functions redundantly in the negative regulation of ABA response in seed germination. lectin receptor kinase a4.1 (LECRKA4.1); FUNCTIONS IN: kinase activity; INVO…
AT5G01620	4	0.19562	0	-0.454712	0.00452942	-0.25159	0.375278	16.7405	15.6762	16.7774	11.2827	13.2718	11.2697	11.775	14.1766	14.8423	11.759	11.1332	11.3919	AT5G01620.1 protein_coding TRICHOME BIREFRINGENCE-LIKE 35 Encodes a member of the TBL (TRICHOME BIREFRINGENCE-LIKE) gene family containing a plant-specific DUF231 (domain of unknown function) domain. TBL gene family has 46 members, two of which (TBR/AT5G06700 and TBL3/AT5G01360) have been shown to be involved in the synthesis and deposition of secondary wall cellulose, presumably by influencing t…
AT5G02440	8	0.011191	0	-0.473572	0.0399686	-0.84178	1.18221e-07	10.6743	9.40569	9.84641	6.60157	8.75606	6.08306	12.162	13.389	14.7911	7.17406	7.58796	7.78449	AT5G02440.1 protein_coding unknown protein; Has 71 Blast hits to 71 proteins in 12 species: Archae - 0; Bacteria - 0; Metazoa - 0; Fungi - 0; Plants - 71; Viruses - 0; Other Eukaryotes - 0 (source: NCBI BLink).
AT5G02550	7	0.0465382	0	-0.665724	4.52028e-06	-0.696595	7.20886e-06	12.1325	10.913	12.0467	7.32175	7.32425	7.49177	9.17675	9.45109	9.0589	5.82555	4.85132	6.39214	AT5G02550.1 protein_coding unknown protein; Has 3 Blast hits to 3 proteins in 1 species: Archae - 0; Bacteria - 0; Metazoa - 0; Fungi - 0; Plants - 3; Viruses - 0; Other Eukaryotes - 0 (source: NCBI BLink).
AT5G03120	9	0.0163961	0	-0.18416	0.832084	-0.567539	0.0022207	12.6575	11.0336	14.7971	11.3427	11.6197	10.9495	10.3377	10.6062	11.7203	6.85042	8.45871	6.77187	AT5G03120.1 protein_coding unknown protein; FUNCTIONS IN: molecular_function unknown; INVOLVED IN: biological_process unknown; LOCATED IN: endomembrane system; EXPRESSED IN: 21 plant structures; EXPRESSED DURING: 13 growth stages; Has 14 Blast hits to 14 proteins in 4 species: Archae - 0; Bacteria - 0; Metazoa - 0; Fungi - 0; Plants - 14; Viruses - 0; Other Eukaryotes - 0 (source: NCBI BLink).
AT5G03150	9	0.040403	0	-0.042126	1	-0.421953	6.41838e-05	34.0644	33.4626	36.1952	31.1474	36.7314	32.7845	31.1788	31.7662	31.3735	22.601	25.0652	22.7839	AT5G03150.1 protein_coding C2H2-like zinc finger protein JKD is a nuclear-localized putative transcription factor with three zinc finger domains. jkd mutants show a number of root patterning defects including ectopic periclinal divisions in the cortex, increased cell numbers in the cortical and epidermal layers, a disrupted QC marker expression pattern, and disorganized QC and columella cells. jk…
AT5G03545	2	0.0234105	0	0.409674	0.398047	0.617761	0.00846729	6.29957	4.88372	5.94085	8.22196	7.37932	7.17161	12.2725	11.5513	13.2557	15.0494	16.793	25.1888	AT5G03545.1 protein_coding Expressed in response to phosphate starvation, this response is enhanced by the presence of IAA. unknown protein; Has 7 Blast hits to 7 proteins in 2 species: Archae - 0; Bacteria - 0; Metazoa - 0; Fungi - 0; Plants - 7; Viruses - 0; Other Eukaryotes - 0 (source: NCBI BLink).
AT5G03630	9	0.0357034	0	-0.11769	0.74612	-0.323728	0.00067431	181.988	204.212	184.827	169.48	172.037	184.797	172.313	166.392	164.289	135.228	130.488	136.134	AT5G03630.1 protein_coding Pyridine nucleotide-disulphide oxidoreductase family protein ATMDAR2; FUNCTIONS IN: monodehydroascorbate reductase (NADH) activity; INVOLVED IN: response to cadmium ion, response to zinc ion, response to salt stress; LOCATED IN: cytosol; EXPRESSED IN: 26 plant structures; EXPRESSED DURING: 15 growth stages; CONTAINS InterPro DOMAIN/s: FAD/NAD-linked reductase, dimerisat…
AT5G04120	2	0.129586	0	3.44293	5.76143e-10	3.33859	3.49789e-18	0.0583294	0.482343	0	1.20029	2.14771	2.56129	0.552816	1.10263	0.562982	6.47284	6.21964	9.99958	AT5G04120.1 protein_coding Phosphoglycerate mutase family protein Phosphoglycerate mutase family protein; FUNCTIONS IN: catalytic activity; INVOLVED IN: metabolic process; LOCATED IN: cellular_component unknown; EXPRESSED IN: root; CONTAINS InterPro DOMAIN/s: Histidine phosphatase superfamily, clade-1 (InterPro:IPR013078), Phosphoglycerate/bisphosphoglycerate mutase, active site (InterPro:IPR0013…
AT5G04340	7	0.0429165	0	-0.874634	0.00055082	-0.908729	0.00190534	6.3579	8.56159	10.7265	4.92117	5.01133	4.03403	4.69894	4.358	5.27156	2.37337	2.98543	2.27839	AT5G04340.1 protein_coding zinc finger of Arabidopsis thaliana 6 putative c2h2 zinc finger transcription factor mRNA, zinc finger of Arabidopsis thaliana 6 (ZAT6); FUNCTIONS IN: sequence-specific DNA binding transcription factor activity, zinc ion binding, nucleic acid binding; LOCATED IN: intracellular; EXPRESSED IN: 15 plant structures; EXPRESSED DURING: 8 growth stages; CONTAINS InterPro DOMAI…
AT5G04470	9	0.0223779	0	-0.0649366	1	-0.470839	0.00578791	22.1652	21.6451	22.9933	21.2451	18.1729	24.5884	27.5303	23.0502	20.5744	18.07	17.7882	15.3791	AT5G04470.1 protein_coding cyclin-dependent protein kinase inhibitors Encodes a novel nuclear 14-kD protein containing a cyclin binding motif and a motif found in ICK/KRP cell cycle inhibitor proteins. It is required for coordinating cell division and cell differentiation during the development of Arabidopsis trichomes, playing a key role in the mitosis-to-endoreduplication transition. It interac…
AT5G04500	1	0.0714627	0	0.0343049	1	4.97515	0.00553786	0.0583294	0	0.0550079	0.0600143	0.0550695	0	0	0	0	0.215761	0.310982	0.126577	AT5G04500.1 protein_coding glycosyltransferase family protein 47 a member of the Glycosyltransferase Family 64 (according to CAZy Database) glycosyltransferase family protein 47; FUNCTIONS IN: transferase activity, transferring glycosyl groups; INVOLVED IN: biological_process unknown; LOCATED IN: intrinsic to endoplasmic reticulum membrane; EXPRESSED IN: embryo, leaf whorl, sperm cell, flower; EX…
AT5G04950	3	0.150014	0	0.469352	0.00801515	0.0432758	1	36.5725	30.0259	35.7001	42.4301	53.087	46.1032	44.5017	40.3772	40.893	39.808	53.2401	36.5808	AT5G04950.1 protein_coding nicotianamine synthase 1 Encodes a nicotianamide synthase. nicotianamine synthase 1 (NAS1); CONTAINS InterPro DOMAIN/s: Nicotianamine synthase (InterPro:IPR004298); BEST Arabidopsis thaliana protein match is: nicotianamine synthase 2 (TAIR:AT5G56080.1); Has 1807 Blast hits to 1807 proteins in 277 species: Archae - 0; Bacteria - 0; Metazoa - 736; Fungi - 347; Plants - 38…
AT5G05190	2	0.160138	0	0.293502	0.599636	0.580331	0.00339318	5.65795	4.28079	5.33577	6.66159	6.66341	5.37871	5.80457	5.46063	6.75579	8.68439	9.26726	9.05026	AT5G05190.1 protein_coding Protein of unknown function (DUF3133) Protein of unknown function (DUF3133); CONTAINS InterPro DOMAIN/s: Protein of unknown function DUF3133 (InterPro:IPR021480); BEST Arabidopsis thaliana protein match is: Protein of unknown function (DUF3133) (TAIR:AT3G56410.1); Has 1807 Blast hits to 1807 proteins in 277 species: Archae - 0; Bacteria - 0; Metazoa - 736; Fungi - 347; …
AT5G05880	8	0.0781077	0	-0.225853	0.613587	-0.496343	0.00500415	10.266	11.3954	9.7364	8.46202	8.42564	9.98903	9.9507	9.60861	10.4408	7.71347	6.59282	6.89845	AT5G05880.1 protein_coding UDP-Glycosyltransferase superfamily protein UDP-Glycosyltransferase superfamily protein; FUNCTIONS IN: UDP-glycosyltransferase activity, transferase activity, transferring glycosyl groups; INVOLVED IN: metabolic process; LOCATED IN: cellular_component unknown; EXPRESSED IN: root; CONTAINS InterPro DOMAIN/s: UDP-glucuronosyl/UDP-glucosyltransferase (InterPro:IPR002213); …
AT5G05890	9	0.02212	0	-0.137669	0.785726	-0.4075	0.00130818	30.098	32.1361	26.5688	28.3868	24.0103	28.3663	26.1482	24.7303	26.2043	19.6882	19.0321	19.3663	AT5G05890.1 protein_coding UDP-Glycosyltransferase superfamily protein UDP-Glycosyltransferase superfamily protein; FUNCTIONS IN: UDP-glycosyltransferase activity, transferase activity, transferring glycosyl groups; INVOLVED IN: metabolic process; LOCATED IN: cellular_component unknown; EXPRESSED IN: 8 plant structures; EXPRESSED DURING: LP.06 six leaves visible, LP.04 four leaves visible, 4 leaf…
AT5G06200	3	0.00611553	0	0.703896	0.000839813	0.217672	0.845737	5.01633	6.57192	5.66581	9.90236	9.5821	8.58032	4.58838	6.40574	5.62982	5.44797	6.9038	7.08831	AT5G06200.1 protein_coding Uncharacterised protein family (UPF0497) Uncharacterised protein family (UPF0497); CONTAINS InterPro DOMAIN/s: Uncharacterised protein family UPF0497, trans-membrane plant (InterPro:IPR006702), Uncharacterised protein family UPF0497, trans-membrane plant subgroup (InterPro:IPR006459); BEST Arabidopsis thaliana protein match is: Uncharacterised protein family (UPF0497) (…
AT5G06320	8	0.0933186	0	-0.7167	7.65463e-08	-0.863583	8.68667e-11	89.9439	81.8174	106.495	60.4944	59.4751	49.3048	55.3922	42.4774	55.4282	26.2689	29.9165	28.1001	AT5G06320.1 protein_coding NDR1/HIN1-like 3 encodes a protein whose sequence is similar to tobacco hairpin-induced gene (HIN1) and Arabidopsis non-race specific disease resistance gene (NDR1). Expression of this gene is induced by cucumber mosaic virus, spermine and Pseudomonas syringae pv. tomato DC3000. The gene product is localized to the plasma membrane. NDR1/HIN1-like 3 (NHL3); FUNCTIONS IN:…
AT5G06530	2	0.0943967	0	0.267931	0.345005	0.474869	0.00150107	33.1311	28.7597	35.3151	39.9095	44.7165	32.3363	37.5915	46.4679	46.8811	58.741	64.9952	58.352	AT5G06530.1 protein_coding ABC-2 type transporter family protein ABC-2 type transporter family protein; FUNCTIONS IN: ATPase activity, coupled to transmembrane movement of substances; LOCATED IN: plasma membrane; EXPRESSED IN: 23 plant structures; EXPRESSED DURING: 13 growth stages; CONTAINS InterPro DOMAIN/s: ATPase, AAA+ type, core (InterPro:IPR003593), ABC transporter-like (InterPro:IPR003439)…
AT5G07180	1	0.0779866	0	0.158551	0.76164	0.409507	0.00264036	27.9981	28.5185	24.9186	27.8466	33.262	29.6469	24.0475	21.37	22.7752	30.0987	26.7445	33.7328	AT5G07180.1 protein_coding ERECTA-like 2 Encodes a receptor-like kinase that, together with ER and ERL1 governs the initial decision of protodermal cells to either divide proliferatively to produce pavement cells or divide asymmetrically to generate stomatal complexes. It is also important for maintaining stomatal stem cell activity and preventing terminal differentiation of the meristemoid into …
AT5G07190	9	0.00983652	0	-1.15967	1.54546e-05	-3.79411	1.96118e-31	4.19972	3.55728	3.57551	1.50036	1.65209	1.92097	4.03556	3.62292	4.1456	0.539403	0.0621964	0.189866	AT5G07190.1 protein_coding seed gene 3 Gene is expressed preferentially in the embryo and encodes a unique protein of unknown function. seed gene 3 (ATS3); FUNCTIONS IN: molecular_function unknown; INVOLVED IN: embryo development ending in seed dormancy; LOCATED IN: anchored to membrane, membrane; EXPRESSED IN: embryo, leaf whorl, carpel, seed, leaf; EXPRESSED DURING: petal differentiation and ex…
AT5G08000	9	0.199148	0	0.0412116	1	-0.396967	0.00342849	15.7489	17.4246	14.027	16.924	14.9238	16.7124	22.1127	21.8425	20.4721	16.3979	15.7979	16.7082	AT5G08000.1 protein_coding glucan endo-1,3-beta-glucosidase-like protein 3 Encodes a member of the X8-GPI family of proteins. It localizes to the plasmodesmata and binds callose. "glucan endo-1,3-beta-glucosidase-like protein 3" (E13L3); FUNCTIONS IN: callose binding, polysaccharide binding; INVOLVED IN: biological_process unknown; LOCATED IN: plasmodesma, anchored to plasma membrane, anchored to…
AT5G08640	9	0.00454974	0	-0.0678331	1	-0.344432	0.00114157	148.507	178.226	170.8	156.097	159.702	158.864	191.274	170.697	180.871	144.452	147.468	135.564	AT5G08640.1 protein_coding flavonol synthase 1 Encodes a flavonol synthase that catalyzes formation of flavonols from dihydroflavonols. flavonol synthase 1 (FLS1); CONTAINS InterPro DOMAIN/s: Oxoglutarate/iron-dependent oxygenase (InterPro:IPR005123); BEST Arabidopsis thaliana protein match is: flavonol synthase 3 (TAIR:AT5G63590.1); Has 8476 Blast hits to 8432 proteins in 992 species: Archae - 0…
AT5G08790	4	0.137146	0	-0.580203	1.84181e-06	-0.294632	0.152015	29.398	27.6744	33.0597	21.9052	19.2193	19.2097	18.2429	16.3819	17.2989	12.5681	15.7979	14.05	AT5G08790.1 protein_coding NAC (No Apical Meristem) domain transcriptional regulator superfamily protein induced by wounding, belongs to a large family of putative transcriptional activators with NAC domain. ATAF2; CONTAINS InterPro DOMAIN/s: No apical meristem (NAM) protein (InterPro:IPR003441); BEST Arabidopsis thaliana protein match is: NAC domain containing protein 102 (TAIR:AT5G63790.1); Has…
AT5G09440	8	0.0158635	0	-0.459182	1.71297e-05	-0.834812	2.46344e-17	35.8142	42.9888	42.5761	29.7671	29.0216	29.5189	34.6616	35.3366	32.8065	18.8252	20.898	17.9106	AT5G09440.1 protein_coding EXORDIUM like 4 EXORDIUM like 4 (EXL4); FUNCTIONS IN: molecular_function unknown; INVOLVED IN: biological_process unknown; LOCATED IN: membrane; EXPRESSED IN: 23 plant structures; EXPRESSED DURING: 13 growth stages; CONTAINS InterPro DOMAIN/s: Phosphate-induced protein 1 (InterPro:IPR006766); BEST Arabidopsis thaliana protein match is: EXORDIUM like 2 (TAIR:AT5G64260.1)…
AT5G09520	1	0.816898	0	-0.948591	0.329867	1.16331	0.000384442	0.816611	0.8441	0.660095	0.300072	0.550695	0.320161	1.10563	0.945109	1.22833	2.48125	2.67445	2.2151	AT5G09520.1 protein_coding hydroxyproline-rich glycoprotein family protein hydroxyproline-rich glycoprotein family protein; FUNCTIONS IN: molecular_function unknown; INVOLVED IN: biological_process unknown; LOCATED IN: endomembrane system; EXPRESSED IN: 21 plant structures; EXPRESSED DURING: 12 growth stages; BEST Arabidopsis thaliana protein match is: hydroxyproline-rich glycoprotein family prot…
[truncated: 192 more rows]

## Sheet: GO SOM1
GO-ID	p-value	corr p-value	x	n	X	N	Description	Genes in test set
[truncated: 28 more rows]

[truncated: 6 more sheets: GO SOM2, GO SOM3, GO SOM4, GO SOM6, GO SOM8, GOS SOM9]
